# Supplementary material for: The association of UBAP2L and G3BP1 mediated by small nucleolar RNA is essential for stress granule formation
Source: Commun Biol. 2023 Apr 14;6:415. doi: 10.1038/s42003-023-04754-w (PMC10104854; doi:10.1038/s42003-023-04754-w)
Supplement: Supplementary file 4 — Supplementary Data 1 [file 42003_2023_4754_MOESM4_ESM.xlsx]

## Sheet: 160421RPKM no NEW GENE.txt
Gene ID	mG3BP1T(RPM)	mUBAP2LT(RPM)	Accession	Entrez ID	Ensembl ID	Gene Type	DB Refs	Chromosome	Description	End	Start	Strand
ENSG00000222328	61985.9	80679.9	RNU2-2		ENSG00000222328	snRNA	RFAM:RF00004	chr11	RNA, U2 small nuclear 2 [Source:HGNC Symbol;Acc:10152]	62609281	62609091	-
ENSG00000199382	54777.5	80501.7	RNU12		ENSG00000199382	snRNA	RFAM:RF00007	chr22	RNA, U12 small nuclear [Source:HGNC Symbol;Acc:19380]	43011399	43011250	+
ENSG00000206956	59113.2	56872.6	SNORD49A		ENSG00000206956	snoRNA	RFAM:RF00277	chr17	small nucleolar RNA, C/D box 49A [Source:HGNC Symbol;Acc:10189]	16343420	16343350	+
ENSG00000206607	60072.6	55360.5	SNORD44		ENSG00000206607	snoRNA	RFAM:RF00287	chr1	small nucleolar RNA, C/D box 44 [Source:HGNC Symbol;Acc:10183]	173835166	173835106	-
ENSG00000200156	44896	53085.2	RNU5B-1		ENSG00000200156	snRNA	RFAM:RF00020	chr15	RNA, U5B small nuclear 1 [Source:HGNC Symbol;Acc:10212]	65597130	65597015	+
ENSG00000200954	50410.8	47514.9	SNORD74		ENSG00000200954	snoRNA	RFAM:RF00284	chr1	small nucleolar RNA, C/D box 74 [Source:HGNC Symbol;Acc:32734]	173836888	173836809	-
ENSG00000199568	32092.6	39647.7	RNU5A-1		ENSG00000199568	snRNA	RFAM:RF00020	chr15	RNA, U5A small nuclear 1 [Source:HGNC Symbol;Acc:10211]	65588504	65588389	+
ENSG00000206989	22506.7	26507.5	SNORD63		ENSG00000206989	snoRNA	RFAM:RF00154	chr5	small nucleolar RNA, C/D box 63 [Source:HGNC Symbol;Acc:10220]	137896799	137896732	-
ENSG00000252577	57704.6	25892.4	SCARNA20		ENSG00000252577	snoRNA	RFAM:RF00601	chr17	small Cajal body-specific RNA 20 [Source:HGNC Symbol;Acc:32578]	58309007	58308877	-
ENSG00000222414	21124.7	24054.9	U2		ENSG00000222414	snRNA	RFAM:RF00004	chr10	U2 spliceosomal RNA [Source:RFAM;Acc:RF00004]	103124792	103124602	-
ENSG00000200543	14567.3	20999.7	7SK		ENSG00000200543	snRNA	RFAM:RF00100	chr16	7SK RNA [Source:RFAM;Acc:RF00100]	81995848	81995531	+
ENSG00000212452	19689.5	18683.1	SNORD69		ENSG00000212452	snoRNA	RFAM:RF00574	chr3	small nucleolar RNA, C/D box 69 [Source:HGNC Symbol;Acc:32730]	52726828	52726752	+
ENSG00000222944	16767.7	18543.5	RNU2-4P		ENSG00000222944	snRNA	RFAM:RF00004	chr17	RNA, U2 small nuclear 4, pseudogene [Source:HGNC Symbol;Acc:10154]	41464785	41464594	-
ENSG00000202364	45382.6	18375.9	SNORD3A		ENSG00000202364	snoRNA	RFAM:RF00012	chr17	small nucleolar RNA, C/D box 3A [Source:HGNC Symbol;Acc:33189]	19091544	19091329	+
ENSG00000207424	18837.9	17937.5	SNORD30		ENSG00000207424	snoRNA	RFAM:RF00088	chr11	small nucleolar RNA, C/D box 30 [Source:HGNC Symbol;Acc:10157]	62621204	62621135	-
ENSG00000238923	9276.49	17733.4	RNU7-1		ENSG00000238923	snRNA	RFAM:RF00066	chr12	RNA, U7 small nuclear 1 [Source:HGNC Symbol;Acc:34033]	7053041	7052979	+
ENSG00000200312	11786.4	16339.8	7SK		ENSG00000200312	snRNA	RFAM:RF00100	chr14	7SK RNA [Source:RFAM;Acc:RF00100]	90179167	90178855	+
ENSG00000206874	12720.1	14946.2	SNORD26		ENSG00000206874	snoRNA	RFAM:RF00087	chr11	small nucleolar RNA, C/D box 26 [Source:HGNC Symbol;Acc:10148]	62622838	62622764	-
ENSG00000199298	32952.7	13167.5	SNORD3C		ENSG00000199298	snoRNA	RFAM:RF00012	chr17	small nucleolar RNA, C/D box 3C [Source:HGNC Symbol;Acc:33191]	19093558	19093343	-
ENSG00000201823	10133.4	12758.6	SNORD48		ENSG00000201823	snoRNA	RFAM:RF00282	chr6	small nucleolar RNA, C/D box 48 [Source:HGNC Symbol;Acc:10188]	31803103	31803040	+
ENSG00000238649	11872.8	9399.05	SNORD42A		ENSG00000238649	snoRNA	RFAM:RF00150	chr17	small nucleolar RNA, C/D box 42A [Source:HGNC Symbol;Acc:10180]	27050510	27050447	+
ENSG00000206602	8715.19	8876.53	SNORD58A		ENSG00000206602	snoRNA	RFAM:RF00151	chr18	small nucleolar RNA, C/D box 58A [Source:HGNC Symbol;Acc:10208]	47017717	47017653	-
ENSG00000200488	1592.15	8846.37	7SK		ENSG00000200488	snRNA	RFAM:RF00100	chr2	7SK RNA [Source:RFAM;Acc:RF00100]	76672536	76672205	-
ENSG00000206696	6643.9	8724.33	SNORD58B		ENSG00000206696	snoRNA	RFAM:RF00151	chr18	small nucleolar RNA, C/D box 58B [Source:HGNC Symbol;Acc:10209]	47018099	47018034	-
ENSG00000201669	7925.51	8401	SNORD31		ENSG00000201669	snoRNA	RFAM:RF00089	chr11	small nucleolar RNA, C/D box 31 [Source:HGNC Symbol;Acc:10158]	62620867	62620797	-
ENSG00000200851	8997.97	7686.3	SNORD27		ENSG00000200851	snoRNA	RFAM:RF00086	chr11	small nucleolar RNA, C/D box 27 [Source:HGNC Symbol;Acc:10149]	62622555	62622484	-
ENSG00000238942	6698.32	7325.1	snR39B		ENSG00000238942	snoRNA	RFAM:RF01299	chr3	Small nucleolar RNA snR39B [Source:RFAM;Acc:RF01299]	186502653	186502585	+
ENSG00000207405	10817.4	7244.44	SNORA64		ENSG00000207405	snoRNA	RFAM:RF00264	chr16	small nucleolar RNA, H/ACA box 64 [Source:HGNC Symbol;Acc:10221]	2013107	2012974	-
ENSG00000206754	6686.59	6884.64	SNORD101		ENSG00000206754	snoRNA	RFAM:RF00186	chr6	small nucleolar RNA, C/D box 101 [Source:HGNC Symbol;Acc:32764]	133136518	133136446	+
ENSG00000202400	6696.19	6396.49	SNORD82		ENSG00000202400	snoRNA	RFAM:RF00158	chr2	small nucleolar RNA, C/D box 82 [Source:HGNC Symbol;Acc:10240]	232325151	232325082	-
ENSG00000200229	12595.2	6362.12	SNORD3B-1		ENSG00000200229	snoRNA	RFAM:RF00012	chr17	small nucleolar RNA, C/D box 3B-1 [Source:HGNC Symbol;Acc:10168]	18965440	18965225	+
ENSG00000201750	12561.1	6351.6	SNORD3B-2		ENSG00000201750	snoRNA	RFAM:RF00012	chr17	small nucleolar RNA, C/D box 3B-2 [Source:HGNC Symbol;Acc:33190]	18967449	18967234	-
ENSG00000202314	5493.54	5981.98	SNORD6		ENSG00000202314	snoRNA	RFAM:RF00342	chr11	small nucleolar RNA, C/D box 6 [Source:HGNC Symbol;Acc:32703]	93464740	93464668	-
ENSG00000202477	7094.23	5961.64	SNORD25		ENSG00000202477	snoRNA	RFAM:RF00054	chr11	small nucleolar RNA, C/D box 25 [Source:HGNC Symbol;Acc:10147]	62623102	62623040	-
ENSG00000199347	2184.4	5859.94	RNU5E-1		ENSG00000199347	snRNA	RFAM:RF00020	chr1	RNA, U5E small nuclear 1 [Source:HGNC Symbol;Acc:10215]	11968328	11968209	+
ENSG00000206979	3258.99	5802.43	SNORD61		ENSG00000206979	snoRNA	RFAM:RF00270	chrX	small nucleolar RNA, C/D box 61 [Source:HGNC Symbol;Acc:10218]	135961430	135961358	-
ENSG00000202058	3076.51	5726.68	7SK		ENSG00000202058	snRNA	RFAM:RF00100	chr22	7SK RNA [Source:RFAM;Acc:RF00100]	42961336	42961054	-
ENSG00000223001	5499.95	5448.94	U2		ENSG00000223001	snRNA	RFAM:RF00004	chr6	U2 spliceosomal RNA [Source:RFAM;Acc:RF00004]	89773409	89773219	-
ENSG00000209804	5859.57	5366.88	RNU11		ENSG00000209804	snRNA	RFAM:RF00548	chr1	RNA, U11 small nuclear [Source:HGNC Symbol;Acc:10108]	28975245	28975112	+
ENSG00000201428	2569.63	5247.64	7SK		ENSG00000201428	snRNA	RFAM:RF00100	chr12	7SK RNA [Source:RFAM;Acc:RF00100]	112705198	112704881	+
ENSG00000200710	5300.39	5207.66	SNORD81		ENSG00000200710	snoRNA	RFAM:RF00136	chr1	small nucleolar RNA, C/D box 81 [Source:HGNC Symbol;Acc:10101]	173833360	173833284	-
ENSG00000200623	6630.03	4891.35	SNORD18A		ENSG00000200623	snoRNA	RFAM:RF00093	chr15	small nucleolar RNA, C/D box 18A [Source:HGNC Symbol;Acc:32714]	66795652	66795581	-
ENSG00000220988	10576.2	4671.82	SNORD88C		ENSG00000220988	snoRNA	RFAM:RF00604	chr19	small nucleolar RNA, C/D box 88C [Source:HGNC Symbol;Acc:32749]	51305675	51305585	-
ENSG00000199663	7415.43	4475.44	SNORD3D		ENSG00000199663	snoRNA	RFAM:RF00012	chr17	small nucleolar RNA, C/D box 3D [Source:HGNC Symbol;Acc:33192]	19015949	19015734	-
ENSG00000207418	1601.75	4328.15	RNU1-9		ENSG00000207418	snRNA	RFAM:RF00003	chr1	RNA, U1 small nuclear 9 [Source:HGNC Symbol;Acc:37500]	145969433	145969270	-
ENSG00000206585	1601.75	4328.15	RNU1-6		ENSG00000206585	snRNA	RFAM:RF00003	chr1	RNA, U1 small nuclear 6 [Source:HGNC Symbol;Acc:37499]	147511167	147511004	-
ENSG00000239195	4611.03	4314.82	SNORD5		ENSG00000239195	snoRNA	RFAM:RF01161	chr11	small nucleolar RNA, C/D box 5 [Source:HGNC Symbol;Acc:32702]	93466466	93466394	-
ENSG00000207500	3957.96	4149.3	SNORD102		ENSG00000207500	snoRNA	RFAM:RF00187	chr13	small nucleolar RNA, C/D box 102 [Source:HGNC Symbol;Acc:10099]	27829272	27829201	+
ENSG00000200913	4561.95	3874.36	SNORD46		ENSG00000200913	snoRNA	RFAM:RF00218	chr1	small nucleolar RNA, C/D box 46 [Source:HGNC Symbol;Acc:10186]	45242265	45242162	+
ENSG00000208317	3129.87	3773.37	SNORD78		ENSG00000208317	snoRNA	RFAM:RF00592	chr1	small nucleolar RNA, C/D box 78 [Source:HGNC Symbol;Acc:32738]	173834824	173834760	-
ENSG00000252542	3463.88	3726.37	SNORD36C		ENSG00000252542	snoRNA	RFAM:RF00049	chr9	small nucleolar RNA, C/D box 36C [Source:HGNC Symbol;Acc:10165]	136217767	136217702	+
ENSG00000212304	2853.48	3661.15	SNORD12		ENSG00000212304	snoRNA	RFAM:RF00581	chr20	small nucleolar RNA, C/D box 12 [Source:HGNC Symbol;Acc:32708]	47897309	47897220	+
ENSG00000200169	1765.02	3618.36	RNU5D-1		ENSG00000200169	snRNA	RFAM:RF00020	chr1	RNA, U5D small nuclear 1 [Source:HGNC Symbol;Acc:10214]	45196842	45196727	-
ENSG00000207241	1836.52	3407.25	SNORD45A		ENSG00000207241	snoRNA	RFAM:RF00279	chr1	small nucleolar RNA, C/D box 45A [Source:HGNC Symbol;Acc:10184]	76253657	76253574	+
ENSG00000202512	893.181	3392.52	7SK		ENSG00000202512	snRNA	RFAM:RF00100	chr5	7SK RNA [Source:RFAM;Acc:RF00100]	109035535	109035201	-
ENSG00000212381	2655	3357.45	SNORD65		ENSG00000212381	snoRNA	RFAM:RF00571	chr17	small nucleolar RNA, C/D box 65 [Source:HGNC Symbol;Acc:32726]	16344612	16344540	+
ENSG00000209482	2802.26	3235.42	SNORD83A		ENSG00000209482	snoRNA	RFAM:RF00593	chr22	small nucleolar RNA, C/D box 83A [Source:HGNC Symbol;Acc:17131]	39711312	39711218	-
ENSG00000207145	5684.56	2984.33	SNORA18		ENSG00000207145	snoRNA	RFAM:RF00425	chr11	small nucleolar RNA, H/ACA box 18 [Source:HGNC Symbol;Acc:32608]	93466763	93466632	-
ENSG00000221500	1870.66	2944.35	SNORD100		ENSG00000221500	snoRNA	RFAM:RF00609	chr6	small nucleolar RNA, C/D box 100 [Source:HGNC Symbol;Acc:32763]	133138016	133137941	+
ENSG00000238423	2874.83	2872.81	SNORD42B		ENSG00000238423	snoRNA	RFAM:RF00150	chr17	small nucleolar RNA, C/D box 42B [Source:HGNC Symbol;Acc:10181]	27047634	27047568	+
ENSG00000222345	2716.89	2803.37	SNORD19		ENSG00000222345	snoRNA	RFAM:RF00569	chr3	Small nucleolar RNA SNORD19 [Source:RFAM;Acc:RF00569]	52725469	52725394	+
ENSG00000202093	2124.64	2702.37	SNORD58C		ENSG00000202093	snoRNA	RFAM:RF00151	chr18	small nucleolar RNA, C/D box 58C [Source:HGNC Symbol;Acc:33613]	47015678	47015615	-
ENSG00000222489	2818.27	2630.13	SNORA79		ENSG00000222489	snoRNA	RFAM:RF00600	chr14	Small nucleolar RNA SNORA79 [Source:RFAM;Acc:RF00600]	20791485	20791338	-
ENSG00000207066	1893.07	2500.38	SNORD50A		ENSG00000207066	snoRNA	RFAM:RF00278	chr6	small nucleolar RNA, C/D box 50A [Source:HGNC Symbol;Acc:10200]	86387086	86387012	-
ENSG00000223336	1687.12	2303.3	RNU2-6P		ENSG00000223336	snRNA	RFAM:RF00004	chr13	RNA, U2 small nuclear 6, pseudogene [Source:HGNC Symbol;Acc:42506]	46948725	46948536	-
ENSG00000200463	2427.7	2299.09	U8		ENSG00000200463	snoRNA	RFAM:RF00096	chr17	U8 small nucleolar RNA [Source:RFAM;Acc:RF00096]	8076905	8076772	-
ENSG00000221539	1992.32	2138.47	SNORD99		ENSG00000221539	snoRNA	RFAM:RF00608	chr1	small nucleolar RNA, C/D box 99 [Source:HGNC Symbol;Acc:32762]	28905334	28905261	-
ENSG00000202394	1549.46	2127.95	SNORD47		ENSG00000202394	snoRNA	RFAM:RF00281	chr1	small nucleolar RNA, C/D box 47 [Source:HGNC Symbol;Acc:10187]	173833583	173833507	-
ENSG00000206620	1277.35	2032.57	SNORD45C		ENSG00000206620	snoRNA	RFAM:RF00279	chr1	small nucleolar RNA, C/D box 45C [Source:HGNC Symbol;Acc:32720]	76252835	76252757	+
ENSG00000238531	1465.16	2012.93	SNORD105B		ENSG00000238531	snoRNA	RFAM:RF01173	chr19	small nucleolar RNA, C/D box 105B [Source:HGNC Symbol;Acc:33572]	10220511	10220433	+
ENSG00000221116	1047.91	1882.47	SNORD110		ENSG00000221116	snoRNA	RFAM:RF00610	chr20	small nucleolar RNA, C/D box 110 [Source:HGNC Symbol;Acc:32775]	2634932	2634858	+
ENSG00000206630	1318.96	1864.94	SNORD60		ENSG00000206630	snoRNA	RFAM:RF00271	chr16	small nucleolar RNA, C/D box 60 [Source:HGNC Symbol;Acc:10217]	2205106	2205024	-
ENSG00000252006	2139.58	1813.74	SCARNA23		ENSG00000252006	snoRNA	RFAM:RF00427	chr4	Small Cajal body specific RNA 23 [Source:RFAM;Acc:RF00427]	1976487	1976363	+
ENSG00000221066	1562.27	1806.73	SNORD111		ENSG00000221066	snoRNA	RFAM:RF00611	chr16	small nucleolar RNA, C/D box 111 [Source:HGNC Symbol;Acc:32776]	70572001	70571908	+
ENSG00000223247	1493.97	1772.36	U2		ENSG00000223247	snRNA	RFAM:RF00004	chr3	U2 spliceosomal RNA [Source:RFAM;Acc:RF00004]	73160333	73160143	+
ENSG00000201801	1015.9	1641.2	RNU5E-4P		ENSG00000201801	snRNA	RFAM:RF00020	chr1	RNA, U5E small nuclear 4, pseudogene [Source:HGNC Symbol;Acc:42513]	11969984	11969865	-
ENSG00000206653	1552.66	1612.45	SNORD29		ENSG00000206653	snoRNA	RFAM:RF00070	chr11	small nucleolar RNA, C/D box 29 [Source:HGNC Symbol;Acc:10151]	62621440	62621376	-
ENSG00000199293	1627.36	1557.74	SNORA21		ENSG00000199293	snoRNA	RFAM:RF00412	chr17	small nucleolar RNA, H/ACA box 21 [Source:HGNC Symbol;Acc:32611]	37009247	37009116	-
ENSG00000221491	2967.67	1536	SNORA34		ENSG00000221491	snoRNA	RFAM:RF00410	chr12	small nucleolar RNA, H/ACA box 34 [Source:HGNC Symbol;Acc:32624]	49048301	49048165	-
chr1.trna133	929.463	1531.09	trna133			tRNA		chr1	Type: Gly;Anticodon: CCC at 33-35 (16872472-16872470);Score: 78.31	16872504	16872434	-
chr1.trna4	919.859	1519.17	trna4			tRNA		chr1	Type: Gly;Anticodon: CCC at 33-35 (17188448-17188450);Score: 78.31	17188486	17188416	+
ENSG00000223255	664.817	1512.85	7SK		ENSG00000223255	snRNA	RFAM:RF00100	chr17	7SK RNA [Source:RFAM;Acc:RF00100]	34216808	34216562	+
ENSG00000207262	1941.09	1491.11	SNORD57		ENSG00000207262	snoRNA	RFAM:RF00274	chr20	Small nucleolar RNA SNORD57 [Source:RFAM;Acc:RF00274]	2637656	2637585	+
MI0006353	2898.3	1468.67	hsa-mir-1291	100302221		miRNA	miRBase:MI0006353	chr12		49048313	49048227	-
ENSG00000206775	1320.03	1458.15	SNORD37		ENSG00000206775	snoRNA	RFAM:RF00440	chr19	small nucleolar RNA, C/D box 37 [Source:HGNC Symbol;Acc:10166]	3982570	3982505	-
ENSG00000252906	2278.31	1386.61	SCARNA3		ENSG00000252906	snoRNA	RFAM:RF00565	chr1	small Cajal body-specific RNA 3 [Source:HGNC Symbol;Acc:32577]	175937676	175937534	-
ENSG00000239043	1898.41	1364.16	SNORD127		ENSG00000239043	snoRNA	RFAM:RF01186	chr14	small nucleolar RNA, C/D box 127 [Source:HGNC Symbol;Acc:33555]	45580171	45580086	+
ENSG00000251869	2505.6	1302.44	SCARNA23		ENSG00000251869	snoRNA	RFAM:RF00422	chrX	small Cajal body-specific RNA 23 [Source:HGNC Symbol;Acc:32581]	24762687	24762558	+
ENSG00000206885	2963.4	1287.71	SNORA75		ENSG00000206885	snoRNA	RFAM:RF00072	chr2	small nucleolar RNA, H/ACA box 75 [Source:HGNC Symbol;Acc:32661]	232320647	232320511	-
ENSG00000200729	957.208	1285.61	SNORD79		ENSG00000200729	snoRNA	RFAM:RF00152	chr1	small nucleolar RNA, C/D box 79 [Source:HGNC Symbol;Acc:10100]	173834570	173834486	-
ENSG00000199753	933.732	1263.87	SNORD104		ENSG00000199753	snoRNA	RFAM:RF00289	chr17	small nucleolar RNA, C/D box 104 [Source:HGNC Symbol;Acc:32768]	62223512	62223443	+
ENSG00000206680	1710.6	1191.63	SNORD21		ENSG00000206680	snoRNA	RFAM:RF00068	chr1	small nucleolar RNA, C/D box 21 [Source:HGNC Symbol;Acc:10144]	93302940	93302846	+
ENSG00000252468	1348.84	1185.31	U2		ENSG00000252468	snRNA	RFAM:RF00004	chrY	U2 spliceosomal RNA [Source:RFAM;Acc:RF00004]	4887307	4887117	+
ENSG00000222440	1348.84	1185.31	U2		ENSG00000222440	snRNA	RFAM:RF00004	chrX	U2 spliceosomal RNA [Source:RFAM;Acc:RF00004]	91053282	91053092	+
ENSG00000207392	3437.2	1132.71	SNORA20		ENSG00000207392	snoRNA	RFAM:RF00401	chr6	small nucleolar RNA, H/ACA box 20 [Source:HGNC Symbol;Acc:32610]	160201413	160201282	-
ENSG00000208310	573.044	1104.66	SNORD75		ENSG00000208310	snoRNA	RFAM:RF00612	chr1	small nucleolar RNA, C/D box 75 [Source:HGNC Symbol;Acc:32735]	173836076	173836017	-
ENSG00000251806	1055.38	1094.14	SNORD119		ENSG00000251806	snoRNA	RFAM:RF00570	chr20	small nucleolar RNA, C/D box 119 [Source:HGNC Symbol;Acc:33558]	2443683	2443608	-
ENSG00000209480	905.987	1030.31	SNORD83B		ENSG00000209480	snoRNA	RFAM:RF00593	chr22	small nucleolar RNA, C/D box 83B [Source:HGNC Symbol;Acc:17132]	39709916	39709824	-
ENSG00000202042	986.021	1019.79	SNORD49B		ENSG00000202042	snoRNA	RFAM:RF00277	chr17	small nucleolar RNA, C/D box 49B [Source:HGNC Symbol;Acc:32721]	16342890	16342819	+
ENSG00000199377	746.985	981.215	RNU5F-1		ENSG00000199377	snRNA	RFAM:RF00020	chr1	RNA, U5F small nuclear 1 [Source:HGNC Symbol;Acc:10216]	45187574	45187458	-
ENSG00000238578	1075.66	966.486	SNORD4A		ENSG00000238578	snoRNA	RFAM:RF00266	chr17	small nucleolar RNA, C/D box 4A [Source:HGNC Symbol;Acc:10097]	27049671	27049600	+
ENSG00000223224	784.335	906.169	SNORD71		ENSG00000223224	snoRNA	RFAM:RF00576	chr16	small nucleolar RNA, C/D box 71 [Source:HGNC Symbol;Acc:32732]	71792390	71792305	-
ENSG00000221399	291.324	901.259	7SK		ENSG00000221399	snRNA	RFAM:RF00100	chr8	7SK RNA [Source:RFAM;Acc:RF00100]	144624568	144624280	+
ENSG00000239039	1260.27	850.761	SNORD13		ENSG00000239039	snoRNA	RFAM:RF01210	chr8	small nucleolar RNA, C/D box 13 [Source:HGNC Symbol;Acc:32711]	33371096	33370993	+
ENSG00000201754	642.407	825.511	SNORD52		ENSG00000201754	snoRNA	RFAM:RF00276	chr6	small nucleolar RNA, C/D box 52 [Source:HGNC Symbol;Acc:10202]	31804919	31804853	+
ENSG00000202031	496.212	823.407	SNORD38A		ENSG00000202031	snoRNA	RFAM:RF00212	chr1	small nucleolar RNA, C/D box 38A [Source:HGNC Symbol;Acc:30355]	45243584	45243515	+
ENSG00000201675	543.165	783.429	SNORD32A		ENSG00000201675	snoRNA	RFAM:RF00133	chr19	small nucleolar RNA, C/D box 32A [Source:HGNC Symbol;Acc:10159]	49993305	49993222	+
ENSG00000207389	452.46	720.306	RNU1-4		ENSG00000207389	snRNA	RFAM:RF00003	chr1	RNA, U1 small nuclear 4 [Source:HGNC Symbol;Acc:10128]	17067174	17067011	+
ENSG00000207005	452.46	720.306	RNU1-2		ENSG00000207005	snRNA	RFAM:RF00003	chr1	RNA, U1 small nuclear 2 [Source:HGNC Symbol;Acc:10123]	17222638	17222475	+
ENSG00000221182	833.422	715.396	SNORD98		ENSG00000221182	snoRNA	RFAM:RF00607	chr10	small nucleolar RNA, C/D box 98 [Source:HGNC Symbol;Acc:32761]	70514995	70514929	+
ENSG00000238917	860.1	692.251	SNORD10		ENSG00000238917	snoRNA	RFAM:RF01290	chr17	small nucleolar RNA, C/D box 10 [Source:HGNC Symbol;Acc:32706]	7480270	7480129	+
ENSG00000238862	567.709	674.717	SNORD19B		ENSG00000238862	snoRNA	RFAM:RF01183	chr3	small nucleolar RNA, C/D box 19B [Source:HGNC Symbol;Acc:33570]	52724843	52724760	+
ENSG00000199649	610.394	666.301	SNORD59B		ENSG00000199649	snoRNA	RFAM:RF00273	chr12	small nucleolar RNA, C/D box 59B [Source:HGNC Symbol;Acc:32723]	57037534	57037464	-
ENSG00000206861	673.354	642.454	SNORD62B		ENSG00000206861	snoRNA	RFAM:RF00153	chr9	small nucleolar RNA, C/D box 62B [Source:HGNC Symbol;Acc:23031]	134365958	134365873	+
ENSG00000206872	673.354	641.753	SNORD62A		ENSG00000206872	snoRNA	RFAM:RF00153	chr9	small nucleolar RNA, C/D box 62A [Source:HGNC Symbol;Acc:10219]	134361137	134361052	+
ENSG00000212607	1618.82	633.336	SNORA45		ENSG00000212607	snoRNA	RFAM:RF00334	chr11	small nucleolar RNA, H/ACA box 45 [Source:HGNC Symbol;Acc:32638]	8707116	8706986	+
ENSG00000252481	629.602	629.829	SCARNA13		ENSG00000252481	snoRNA	RFAM:RF00231	chr14	small Cajal body-specific RNA 13 [Source:HGNC Symbol;Acc:32570]	95999966	95999692	-
ENSG00000206596	430.05	626.323	RNU1-7		ENSG00000206596	snRNA	RFAM:RF00003	chr14	RNA, U1 small nuclear 7 [Source:HGNC Symbol;Acc:37497]	35016083	35015920	+
ENSG00000206811	307.331	617.906	SNORA10		ENSG00000206811	snoRNA	RFAM:RF00264	chr16	small nucleolar RNA, H/ACA box 10 [Source:HGNC Symbol;Acc:32598]	2012467	2012335	-
ENSG00000208772	886.778	615.101	SNORD94		ENSG00000208772	snoRNA	RFAM:RF00613	chr2	small nucleolar RNA, C/D box 94 [Source:HGNC Symbol;Acc:32756]	86363129	86362993	+
ENSG00000200983	825.952	608.087	SNORA3		ENSG00000200983	snoRNA	RFAM:RF00334	chr11	small nucleolar RNA, H/ACA box 3 [Source:HGNC Symbol;Acc:32586]	8705903	8705774	+
ENSG00000199673	832.355	603.879	SNORD16		ENSG00000199673	snoRNA	RFAM:RF00138	chr15	small nucleolar RNA, C/D box 16 [Source:HGNC Symbol;Acc:32712]	66795248	66795150	-
ENSG00000238795	1378.72	597.566	SCARNA12		ENSG00000238795	snoRNA	RFAM:RF01294	chr12	small Cajal body-specific RNA 12 [Source:HGNC Symbol;Acc:32569]	7076769	7076500	-
ENSG00000251790	662.683	586.344	SCARNA16		ENSG00000251790	snoRNA	RFAM:RF00424	chr17	small Cajal body-specific RNA 16 [Source:HGNC Symbol;Acc:32573]	75085575	75085389	+
ENSG00000238597	491.943	561.095	SNORD4B		ENSG00000238597	snoRNA	RFAM:RF00266	chr17	small nucleolar RNA, C/D box 4B [Source:HGNC Symbol;Acc:10098]	27050771	27050700	+
ENSG00000212544	213.424	551.977	U1		ENSG00000212544	snRNA	RFAM:RF00003	chr1	U1 spliceosomal RNA [Source:RFAM;Acc:RF00003]	149514256	149514090	-
ENSG00000207487	1149.29	531.638	SNORD22		ENSG00000207487	snoRNA	RFAM:RF00099	chr11	small nucleolar RNA, C/D box 22 [Source:HGNC Symbol;Acc:10145]	62620507	62620382	-
ENSG00000222788	318.002	513.402	U2		ENSG00000222788	snRNA	RFAM:RF00004	chr1	U2 spliceosomal RNA [Source:RFAM;Acc:RF00004]	144944750	144944672	+
ENSG00000252808	1225.06	507.791	SCARNA4		ENSG00000252808	snoRNA	RFAM:RF00423	chr1	small Cajal body-specific RNA 4 [Source:HGNC Symbol;Acc:32560]	155895877	155895749	-
ENSG00000208342	399.104	495.868	SNORD96A		ENSG00000208342	snoRNA	RFAM:RF00055	chr5	small nucleolar RNA, C/D box 96A [Source:HGNC Symbol;Acc:32758]	180668892	180668814	-
ENSG00000206612	706.435	492.361	SNORA2A		ENSG00000206612	snoRNA	RFAM:RF00410	chr12	small nucleolar RNA, H/ACA box 2A [Source:HGNC Symbol;Acc:32584]	49050565	49050431	-
ENSG00000200314	305.197	486.049	Y_RNA		ENSG00000200314	scRNA	RFAM:RF00019	chr6	Y RNA [Source:RFAM;Acc:RF00019]	106902804	106902703	+
ENSG00000212443	500.48	483.945	SNORA53		ENSG00000212443	snoRNA	RFAM:RF00563	chr12	small nucleolar RNA, H/ACA box 53 [Source:HGNC Symbol;Acc:32646]	98993661	98993413	+
ENSG00000207165	447.124	481.841	SNORA70		ENSG00000207165	snoRNA	RFAM:RF00156	chrX	small nucleolar RNA, H/ACA box 70 [Source:HGNC Symbol;Acc:10231]	153628756	153628622	+
ENSG00000207311	642.407	481.139	SNORA61		ENSG00000207311	snoRNA	RFAM:RF00420	chr1	small nucleolar RNA, H/ACA box 61 [Source:HGNC Symbol;Acc:32655]	28906405	28906276	-
ENSG00000212163	264.646	476.931	SNORD91A		ENSG00000212163	snoRNA	RFAM:RF00580	chr17	small nucleolar RNA, C/D box 91A [Source:HGNC Symbol;Acc:32752]	2233664	2233570	-
ENSG00000207142	260.378	474.125	Y_RNA		ENSG00000207142	scRNA	RFAM:RF00019	chr12	Y RNA [Source:RFAM;Acc:RF00019]	42848623	42848522	+
ENSG00000221164	1100.2	460.799	SNORA11		ENSG00000221164	snoRNA	RFAM:RF00614	chr10	Small nucleolar RNA SNORA11 [Source:RFAM;Acc:RF00614]	74885965	74885838	-
ENSG00000200185	379.895	459.397	SNORD1C		ENSG00000200185	snoRNA	RFAM:RF00213	chr17	small nucleolar RNA, C/D box 1C [Source:HGNC Symbol;Acc:32677]	74554950	74554873	+
ENSG00000252787	221.961	440.46	SNORD19B		ENSG00000252787	snoRNA	RFAM:RF01183	chr3	Small nucleolar RNA SNORD19B [Source:RFAM;Acc:RF01183]	52722977	52722898	+
ENSG00000202363	421.513	411.704	SNORA62		ENSG00000202363	snoRNA	RFAM:RF00091	chr3	Small nucleolar RNA SNORA62/SNORA6 family [Source:RFAM;Acc:RF00091]	39452697	39452545	+
ENSG00000222293	464.198	408.197	U2		ENSG00000222293	snRNA	RFAM:RF00004	chr9	U2 spliceosomal RNA [Source:RFAM;Acc:RF00004]	89038043	89037853	-
ENSG00000200795	368.157	407.495	RNU4-1		ENSG00000200795	snRNA	RFAM:RF00015	chr12	RNA, U4 small nuclear 1 [Source:HGNC Symbol;Acc:10192]	120731040	120730900	-
ENSG00000252699	558.105	401.884	SNORA21		ENSG00000252699	snoRNA	RFAM:RF00412	chr17	Small nucleolar RNA SNORA21 [Source:RFAM;Acc:RF00412]	37007912	37007777	-
ENSG00000200154	202.753	400.482	SNORD103A		ENSG00000200154	snoRNA	RFAM:RF00188	chr1	small nucleolar RNA, C/D box 103A [Source:HGNC Symbol;Acc:32766]	31408620	31408535	-
ENSG00000202107	202.753	400.482	SNORD103B		ENSG00000202107	snoRNA	RFAM:RF00188	chr1	small nucleolar RNA, C/D box 103B [Source:HGNC Symbol;Acc:32767]	31422049	31421964	-
ENSG00000207166	772.596	393.468	SNORA68		ENSG00000207166	snoRNA	RFAM:RF00263	chr19	small nucleolar RNA, H/ACA box 68 [Source:HGNC Symbol;Acc:10225]	17973529	17973397	+
ENSG00000252018	228.364	390.663	U2		ENSG00000252018	snRNA	RFAM:RF00004	chr1	U2 spliceosomal RNA [Source:RFAM;Acc:RF00004]	53220134	53219994	+
ENSG00000221705	488.742	387.857	SNORA11E		ENSG00000221705	snoRNA	RFAM:RF00614	chrX	small nucleolar RNA, H/ACA box 11E [Source:HGNC Symbol;Acc:33623]	51806570	51806443	-
ENSG00000202538	369.224	387.857	RNU4-2		ENSG00000202538	snRNA	RFAM:RF00015	chr12	RNA, U4 small nuclear 2 [Source:HGNC Symbol;Acc:10193]	120729706	120729566	-
ENSG00000238741	326.539	384.35	SCARNA7		ENSG00000238741	snoRNA	RFAM:RF01295	chr3	small Cajal body-specific RNA 7 [Source:HGNC Symbol;Acc:32563]	160233024	160232695	-
ENSG00000206760	841.959	378.038	SNORA6		ENSG00000206760	snoRNA	RFAM:RF00091	chr3	small nucleolar RNA, H/ACA box 6 [Source:HGNC Symbol;Acc:32591]	39450030	39449880	+
ENSG00000221475	442.856	378.038	SNORA11D		ENSG00000221475	snoRNA	RFAM:RF00614	chrX	small nucleolar RNA, H/ACA box 11D [Source:HGNC Symbol;Acc:33622]	51933844	51933717	+
ENSG00000199631	294.526	371.024	SNORD33		ENSG00000199631	snoRNA	RFAM:RF00133	chr19	small nucleolar RNA, C/D box 33 [Source:HGNC Symbol;Acc:10160]	49993956	49993872	+
ENSG00000200792	765.126	358.4	SNORA80		ENSG00000200792	snoRNA	RFAM:RF00406	chr21	small nucleolar RNA, H/ACA box 80 [Source:HGNC Symbol;Acc:32666]	33749631	33749496	-
ENSG00000207280	301.996	356.997	SNORD20		ENSG00000207280	snoRNA	RFAM:RF00217	chr2	small nucleolar RNA, C/D box 20 [Source:HGNC Symbol;Acc:10143]	232321234	232321155	-
ENSG00000207031	427.916	356.295	SNORD59A		ENSG00000207031	snoRNA	RFAM:RF00273	chr12	small nucleolar RNA, C/D box 59A [Source:HGNC Symbol;Acc:10210]	57038885	57038811	-
ENSG00000206597	634.938	346.476	SNORA57		ENSG00000206597	snoRNA	RFAM:RF00191	chr11	small nucleolar RNA, H/ACA box 57 [Source:HGNC Symbol;Acc:32651]	62433042	62432894	+
ENSG00000207496	829.154	343.671	SNORA7A		ENSG00000207496	snoRNA	RFAM:RF00409	chr3	small nucleolar RNA, H/ACA box 7A [Source:HGNC Symbol;Acc:32592]	12881949	12881811	-
ENSG00000200016	277.452	340.164	SNORD76		ENSG00000200016	snoRNA	RFAM:RF00069	chr1	small nucleolar RNA, C/D box 76 [Source:HGNC Symbol;Acc:32736]	173835853	173835772	-
ENSG00000222365	308.398	333.15	SNORD12B		ENSG00000222365	snoRNA	RFAM:RF00581	chr20	small nucleolar RNA, C/D box 12B [Source:HGNC Symbol;Acc:33573]	47896946	47896856	+
ENSG00000208506	376.694	327.539	RNU4ATAC		ENSG00000208506	snRNA	RFAM:RF00618	chr2	RNA, U4atac small nuclear (U12-dependent splicing) [Source:HGNC Symbol;Acc:34016]	122288583	122288457	+
ENSG00000201998	347.882	326.838	SNORA23		ENSG00000201998	snoRNA	RFAM:RF00319	chr11	small nucleolar RNA, H/ACA box 23 [Source:HGNC Symbol;Acc:32613]	9450501	9450320	+
ENSG00000199961	351.083	317.72	SNORD1B		ENSG00000199961	snoRNA	RFAM:RF00213	chr17	small nucleolar RNA, C/D box 1B [Source:HGNC Symbol;Acc:32676]	74557274	74557191	+
ENSG00000238344	351.083	314.915	SNORD126		ENSG00000238344	snoRNA	RFAM:RF01168	chr14	small nucleolar RNA, C/D box 126 [Source:HGNC Symbol;Acc:33565]	20794685	20794609	-
ENSG00000238622	285.989	300.887	SNORD97		ENSG00000238622	snoRNA	RFAM:RF01291	chr11	small nucleolar RNA, C/D box 97 [Source:HGNC Symbol;Acc:32760]	10823155	10823014	-
ENSG00000252712	534.628	299.485	SCARNA14		ENSG00000252712	snoRNA	RFAM:RF00582	chr15	small Cajal body-specific RNA 14 [Source:HGNC Symbol;Acc:32571]	66639680	66639545	-
ENSG00000201692	228.364	291.77	SNORD80		ENSG00000201692	snoRNA	RFAM:RF00591	chr1	small nucleolar RNA, C/D box 80 [Source:HGNC Symbol;Acc:10096]	173834043	173833966	-
ENSG00000207070	277.452	288.263	SNORA16A		ENSG00000207070	snoRNA	RFAM:RF00190	chr1	small nucleolar RNA, H/ACA box 16A [Source:HGNC Symbol;Acc:32605]	28907566	28907432	-
ENSG00000200291	298.794	288.263	Y_RNA		ENSG00000200291	scRNA	RFAM:RF00019	chrX	Y RNA [Source:RFAM;Acc:RF00019]	117048308	117048207	-
ENSG00000199574	245.438	284.756	SNORD18C		ENSG00000199574	snoRNA	RFAM:RF00093	chr15	small nucleolar RNA, C/D box 18C [Source:HGNC Symbol;Acc:32716]	66793656	66793588	-
ENSG00000207314	428.983	284.054	SNORA44		ENSG00000207314	snoRNA	RFAM:RF00405	chr1	small nucleolar RNA, H/ACA box 44 [Source:HGNC Symbol;Acc:32637]	28907024	28906893	-
ENSG00000200354	408.708	283.353	SNORA71D		ENSG00000200354	snoRNA	RFAM:RF00056	chr20	small nucleolar RNA, H/ACA box 71D [Source:HGNC Symbol;Acc:32657]	37062641	37062508	-
ENSG00000206942	161.135	271.43	SNORA9		ENSG00000206942	snoRNA	RFAM:RF00411	chr7	small nucleolar RNA, H/ACA box 9 [Source:HGNC Symbol;Acc:32597]	45025109	45024977	-
ENSG00000207421	157.934	270.728	SNORD38B		ENSG00000207421	snoRNA	RFAM:RF00212	chr1	small nucleolar RNA, C/D box 38B [Source:HGNC Symbol;Acc:30356]	45244128	45244062	+
ENSG00000252213	310.532	268.624	SNORA74		ENSG00000252213	snoRNA	RFAM:RF00090	chr5	Small nucleolar RNA SNORA74 [Source:RFAM;Acc:RF00090]	138612009	138611869	+
ENSG00000201808	288.123	264.416	SNORA73A		ENSG00000201808	snoRNA	RFAM:RF00045	chr1	small nucleolar RNA, H/ACA box 73A [Source:HGNC Symbol;Acc:10115]	28834083	28833878	+
ENSG00000238961	557.038	262.312	SNORA47		ENSG00000238961	snoRNA	RFAM:RF01234	chr5	small nucleolar RNA, H/ACA box 47 [Source:HGNC Symbol;Acc:32640]	76376396	76376259	-
MI0000076	70.4301	262.312	hsa-mir-20a	406982	ENSG00000199149	miRNA	miRBase:MI0000076	chr13		92003389	92003319	+
ENSG00000200494	141.927	256.701	Y_RNA		ENSG00000200494	scRNA	RFAM:RF00019	chr20	Y RNA [Source:RFAM;Acc:RF00019]	16651387	16651286	-
ENSG00000200959	314.801	252.493	SNORA74A		ENSG00000200959	snoRNA	RFAM:RF00090	chr5	small nucleolar RNA, H/ACA box 74A [Source:HGNC Symbol;Acc:10119]	138614667	138614470	+
ENSG00000207152	250.774	252.493	SNORA67		ENSG00000207152	snoRNA	RFAM:RF00272	chr17	small nucleolar RNA, H/ACA box 67 [Source:HGNC Symbol;Acc:10224]	7481409	7481273	+
ENSG00000201719	183.545	245.479	SNORD87		ENSG00000201719	snoRNA	RFAM:RF00439	chr8	small nucleolar RNA, C/D box 87 [Source:HGNC Symbol;Acc:32746]	67834790	67834702	-
ENSG00000221303	321.204	244.778	SNORA79		ENSG00000221303	snoRNA	RFAM:RF00600	chr14	small nucleolar RNA, H/ACA box 79 [Source:HGNC Symbol;Acc:32665]	81669178	81669039	-
ENSG00000207304	237.968	241.271	SNORA8		ENSG00000207304	snoRNA	RFAM:RF00393	chr11	small nucleolar RNA, H/ACA box 8 [Source:HGNC Symbol;Acc:32596]	93465665	93465527	-
ENSG00000206794	212.357	239.868	SNORD56		ENSG00000206794	snoRNA	RFAM:RF00275	chr20	Small nucleolar RNA SNORD56 [Source:RFAM;Acc:RF00275]	2637340	2637270	+
ENSG00000207297	494.077	239.868	SNORD7		ENSG00000207297	snoRNA	RFAM:RF00288	chr17	small nucleolar RNA, C/D box 7 [Source:HGNC Symbol;Acc:32704]	33900772	33900676	+
MI0016054	182.478	234.257	hsa-mir-3654	100500804		miRNA	miRBase:MI0016054	chr7		132719675	132719620	-
ENSG00000207427	284.922	232.153	SNORA51		ENSG00000207427	snoRNA	RFAM:RF00432	chr20	small nucleolar RNA, H/ACA box 51 [Source:HGNC Symbol;Acc:32644]	2635844	2635713	+
ENSG00000222937	248.639	230.049	SNORD63		ENSG00000222937	snoRNA	RFAM:RF00154	chr5	Small nucleolar RNA SNORD63 [Source:RFAM;Acc:RF00154]	137894728	137894659	-
ENSG00000207349	76.8328	227.945	U1		ENSG00000207349	snRNA	RFAM:RF00003	chr1	U1 spliceosomal RNA [Source:RFAM;Acc:RF00003]	149194269	149194106	-
ENSG00000207523	455.661	224.438	SNORA66		ENSG00000207523	snoRNA	RFAM:RF00155	chr1	small nucleolar RNA, H/ACA box 66 [Source:HGNC Symbol;Acc:10223]	93306408	93306276	+
ENSG00000199675	139.793	222.334	snoU2-30		ENSG00000199675	snoRNA	RFAM:RF00493	chr11	Small nucleolar RNA U2-30 [Source:RFAM;Acc:RF00493]	93455032	93454963	+
chr2.trna2	178.209	217.424	trna2			tRNA		chr2	Type: Tyr;Anticodon: GTA at 34-36 (27273683-27273685);Score: 75.87;Possible intron: 38-53 (27273687-27273702)	27273738	27273650	+
ENSG00000199744	208.089	216.022	SNORD36A		ENSG00000199744	snoRNA	RFAM:RF00049	chr9	small nucleolar RNA, C/D box 36A [Source:HGNC Symbol;Acc:10163]	136217383	136217311	+
ENSG00000201865	160.068	215.32	SNORD50B		ENSG00000201865	snoRNA	RFAM:RF00278	chr6	small nucleolar RNA, C/D box 50B [Source:HGNC Symbol;Acc:32722]	86387376	86387307	-
ENSG00000239002	295.593	208.307	SCARNA10		ENSG00000239002	snoRNA	RFAM:RF01296	chr12	small Cajal body-specific RNA 10 [Source:HGNC Symbol;Acc:32567]	6619717	6619388	+
ENSG00000202252	80.0341	195.682	SNORD14C		ENSG00000202252	snoRNA	RFAM:RF00016	chr11	small nucleolar RNA, C/D box 14C [Source:HGNC Symbol;Acc:30352]	122930130	122930043	-
ENSG00000201129	247.572	186.564	SNORA58		ENSG00000201129	snoRNA	RFAM:RF00418	chr1	Small nucleolar RNA SNORA58 [Source:RFAM;Acc:RF00418]	154232338	154232203	+
ENSG00000209702	416.178	185.161	SNORD41		ENSG00000209702	snoRNA	RFAM:RF00588	chr19	small nucleolar RNA, C/D box 41 [Source:HGNC Symbol;Acc:10179]	12817332	12817263	-
ENSG00000209042	139.793	180.953	SNORD12C		ENSG00000209042	snoRNA	RFAM:RF00581	chr20	small nucleolar RNA, C/D box 12C [Source:HGNC Symbol;Acc:10105]	47895565	47895477	+
ENSG00000253051	188.881	180.953	SNORA31		ENSG00000253051	snoRNA	RFAM:RF00322	chr13	Small nucleolar RNA SNORA31 [Source:RFAM;Acc:RF00322]	45910582	45910449	-
ENSG00000207168	454.594	180.252	SNORA15		ENSG00000207168	snoRNA	RFAM:RF00398	chr7	small nucleolar RNA, H/ACA box 15 [Source:HGNC Symbol;Acc:32604]	56128295	56128163	+
ENSG00000251898	281.72	173.94	SCARNA11		ENSG00000251898	snoRNA	RFAM:RF00564	chr12	small Cajal body-specific RNA 11 [Source:HGNC Symbol;Acc:32568]	6690775	6690640	-
ENSG00000201599	227.297	170.433	SNORA71A		ENSG00000201599	snoRNA	RFAM:RF00056	chr20	small nucleolar RNA, H/ACA box 71A [Source:HGNC Symbol;Acc:10232]	37056085	37055952	-
ENSG00000212447	92.8396	170.433	SNORD90		ENSG00000212447	snoRNA	RFAM:RF00579	chr9	small nucleolar RNA, C/D box 90 [Source:HGNC Symbol;Acc:32751]	125642602	125642492	-
ENSG00000238793	156.867	169.731	SNORD124		ENSG00000238793	snoRNA	RFAM:RF01211	chr17	small nucleolar RNA, C/D box 124 [Source:HGNC Symbol;Acc:33563]	38183898	38183795	-
ENSG00000212534	169.672	167.627	SNORD70		ENSG00000212534	snoRNA	RFAM:RF00575	chr2	small nucleolar RNA, C/D box 70 [Source:HGNC Symbol;Acc:32731]	203141241	203141154	+
ENSG00000206952	289.19	164.12	SNORA50		ENSG00000206952	snoRNA	RFAM:RF00598	chr16	small nucleolar RNA, H/ACA box 50 [Source:HGNC Symbol;Acc:32643]	58593833	58593700	-
ENSG00000200972	81.1013	163.419	RNU5A-8P		ENSG00000200972	snRNA	RFAM:RF00020	chr1	RNA, U5A small nuclear 8, pseudogene [Source:HGNC Symbol;Acc:42530]	210547611	210547498	-
ENSG00000212402	464.198	159.912	SNORA74B		ENSG00000212402	snoRNA	RFAM:RF00090	chr5	small nucleolar RNA, H/ACA box 74B [Source:HGNC Symbol;Acc:32660]	172447931	172447731	+
ENSG00000207437	121.652	158.509	SNORD28		ENSG00000207437	snoRNA	RFAM:RF00085	chr11	small nucleolar RNA, C/D box 28 [Source:HGNC Symbol;Acc:10150]	62622167	62622093	-
chr21.trna2	92.8396	152.898	trna2			tRNA		chr21	Type: Gly;Anticodon: GCC at 33-35 (18827145-18827143);Score: 82.15	18827177	18827107	-
MI0016765	245.438	150.794	hsa-mir-4426	100616345		miRNA	miRBase:MI0016765	chr1		192685520	192685458	+
ENSG00000199883	36.2821	148.69	7SK		ENSG00000199883	snRNA	RFAM:RF00100	chr11	7SK RNA [Source:RFAM;Acc:RF00100]	16864134	16863800	+
ENSG00000238835	303.063	147.287	SCARNA18		ENSG00000238835	snoRNA	RFAM:RF01233	chr5	small Cajal body-specific RNA 18 [Source:HGNC Symbol;Acc:32559]	82360156	82360023	-
ENSG00000238881	52.289	146.586	SCARNA2		ENSG00000238881	snoRNA	RFAM:RF01268	chr1	small Cajal body-specific RNA 2 [Source:HGNC Symbol;Acc:32558]	109643234	109642815	+
ENSG00000207088	297.727	142.378	SNORA7B		ENSG00000207088	snoRNA	RFAM:RF00409	chr3	small nucleolar RNA, H/ACA box 7B [Source:HGNC Symbol;Acc:32593]	129116191	129116053	-
ENSG00000202357	130.189	142.378	Y_RNA		ENSG00000202357	scRNA	RFAM:RF00019	chr19	Y RNA [Source:RFAM;Acc:RF00019]	11519556	11519448	+
ENSG00000208797	98.1752	140.975	SNORD73A		ENSG00000208797	snoRNA	RFAM:RF00071	chr4	small nucleolar RNA, C/D box 73A [Source:HGNC Symbol;Acc:10235]	152025043	152024979	+
MI0000074	70.4301	140.975	hsa-mir-19b-1	406980	ENSG00000207560	miRNA	miRBase:MI0000074	chr13		92003532	92003446	+
ENSG00000207493	367.09	139.572	SNORA46		ENSG00000207493	snoRNA	RFAM:RF00404	chr16	small nucleolar RNA, H/ACA box 46 [Source:HGNC Symbol;Acc:32639]	58582537	58582403	-
ENSG00000200087	137.659	138.17	SNORA73B		ENSG00000200087	snoRNA	RFAM:RF00045	chr1	small nucleolar RNA, H/ACA box 73B [Source:HGNC Symbol;Acc:10116]	28835274	28835071	+
ENSG00000252947	291.324	136.767	SCARNA1		ENSG00000252947	snoRNA	RFAM:RF00553	chr1	small Cajal body-specific RNA 1 [Source:HGNC Symbol;Acc:32555]	28161077	28160912	+
chr1.trna35	75.7657	136.066	trna35			tRNA		chr1	Type: Gly;Anticodon: GCC at 33-35 (161413126-161413128);Score: 82.15	161413164	161413094	+
chr1.trna37	75.7657	136.066	trna37			tRNA		chr1	Type: Gly;Anticodon: GCC at 33-35 (161420499-161420501);Score: 82.15	161420537	161420467	+
chr1.trna39	75.7657	136.066	trna39			tRNA		chr1	Type: Gly;Anticodon: GCC at 33-35 (161427930-161427932);Score: 82.15	161427968	161427898	+
chr1.trna41	75.7657	136.066	trna41			tRNA		chr1	Type: Gly;Anticodon: GCC at 33-35 (161435290-161435292);Score: 82.15	161435328	161435258	+
ENSG00000252690	307.331	134.663	SCARNA15		ENSG00000252690	snoRNA	RFAM:RF00426	chr15	small Cajal body-specific RNA 15 [Source:HGNC Symbol;Acc:32572]	83424823	83424697	+
chr1.trna58	283.854	131.857	trna58			tRNA		chr1	Type: Leu;Anticodon: CAA at 35-37 (249168088-249168090);Score: 65.69;Possible intron: 39-60 (249168092-249168113)	249168159	249168054	+
ENSG00000201785	60.826	131.156	SNORD117		ENSG00000201785	snoRNA	RFAM:RF00137	chr6	small nucleolar RNA, C/D box 117 [Source:HGNC Symbol;Acc:32742]	31504226	31504151	-
ENSG00000199437	77.8999	129.753	SNORA43		ENSG00000199437	snoRNA	RFAM:RF00416	chr9	small nucleolar RNA, H/ACA box 43 [Source:HGNC Symbol;Acc:32636]	139620691	139620556	-
ENSG00000200243	54.4232	126.948	7SK		ENSG00000200243	snRNA	RFAM:RF00100	chr5	7SK RNA [Source:RFAM;Acc:RF00100]	6848575	6848240	-
ENSG00000222477	113.115	126.948	U2		ENSG00000222477	snRNA	RFAM:RF00004	chr11	U2 spliceosomal RNA [Source:RFAM;Acc:RF00004]	64915249	64915055	+
ENSG00000239899	245.438	122.74	AC011994.1		ENSG00000239899	scRNA_pseudogene	RFAM:RF00017	chr2		11725098	11724899	+
ENSG00000206755	199.552	122.74	SNORA30		ENSG00000206755	snoRNA	RFAM:RF00415	chr16	small nucleolar RNA, H/ACA box 30 [Source:HGNC Symbol;Acc:32620]	30721986	30721858	+
ENSG00000200084	110.981	121.337	SNORD68		ENSG00000200084	snoRNA	RFAM:RF00324	chr16	small nucleolar RNA, C/D box 68 [Source:HGNC Symbol;Acc:32729]	89627925	89627842	+
ENSG00000212464	210.223	120.635	SNORA12		ENSG00000212464	snoRNA	RFAM:RF00586	chr10	small nucleolar RNA, H/ACA box 12 [Source:HGNC Symbol;Acc:32600]	101997059	101996913	-
ENSG00000201512	108.846	115.726	SNORA71C		ENSG00000201512	snoRNA	RFAM:RF00056	chr20	small nucleolar RNA, H/ACA box 71C [Source:HGNC Symbol;Acc:32656]	37058446	37058313	-
MI0015999	114.182	115.025	hsa-mir-3609	100500819		miRNA	miRBase:MI0015999	chr7		98479352	98479273	+
ENSG00000207074	151.531	114.323	SNORA58		ENSG00000207074	snoRNA	RFAM:RF00418	chr3	small nucleolar RNA, H/ACA box 58 [Source:HGNC Symbol;Acc:32652]	131198077	131197941	-
ENSG00000206737	50.1547	114.323	RNU1-5		ENSG00000206737	snRNA	RFAM:RF00003	chr1	RNA, U1 small nuclear 5 [Source:HGNC Symbol;Acc:37496]	149224221	149224058	-
ENSG00000200259	75.7657	113.622	SNORD35A		ENSG00000200259	snoRNA	RFAM:RF00211	chr19	small nucleolar RNA, C/D box 35A [Source:HGNC Symbol;Acc:10162]	49994517	49994432	+
ENSG00000212158	100.309	111.518	SNORD66		ENSG00000212158	snoRNA	RFAM:RF00572	chr3	small nucleolar RNA, C/D box 66 [Source:HGNC Symbol;Acc:32727]	184043559	184043484	+
chr1.trna99	75.7657	110.115	trna99			tRNA		chr1	Type: Val;Anticodon: CAC at 33-35 (149294704-149294702);Score: 60.62	149294736	149294666	-
ENSG00000202529	69.3629	109.414	SNORD18B		ENSG00000202529	snoRNA	RFAM:RF00093	chr15	small nucleolar RNA, C/D box 18B [Source:HGNC Symbol;Acc:32715]	66794429	66794358	-
ENSG00000206652	40.5506	108.712	RNU1-1		ENSG00000206652	snRNA	RFAM:RF00003	chr1	RNA, U1 small nuclear 1 [Source:HGNC Symbol;Acc:10120]	16840780	16840617	-
ENSG00000207513	40.5506	108.712	RNU1-3		ENSG00000207513	snRNA	RFAM:RF00003	chr1	RNA, U1 small nuclear 3 [Source:HGNC Symbol;Acc:10130]	16993443	16993280	-
ENSG00000212552	55.4903	108.712	SNORD91B		ENSG00000212552	snoRNA	RFAM:RF00580	chr17	small nucleolar RNA, C/D box 91B [Source:HGNC Symbol;Acc:32753]	2232507	2232413	-
ENSG00000212283	30.9465	106.608	SNORD89		ENSG00000212283	snoRNA	RFAM:RF00578	chr2	small nucleolar RNA, C/D box 89 [Source:HGNC Symbol;Acc:32750]	101889511	101889398	-
ENSG00000202444	49.0876	106.608	RNU5E-6P		ENSG00000202444	snRNA	RFAM:RF00020	chr1	RNA, U5E small nuclear 6, pseudogene [Source:HGNC Symbol;Acc:42522]	45285669	45285555	-
ENSG00000252010	73.6314	104.504	SCARNA5		ENSG00000252010	snoRNA	RFAM:RF00478	chr2	small Cajal body-specific RNA 5 [Source:HGNC Symbol;Acc:32561]	234184648	234184373	+
chr19.trna13	32.0137	104.504	trna13			tRNA		chr19	Type: Val;Anticodon: CAC at 34-36 (4724686-4724684);Score: 84.20	4724719	4724647	-
ENSG00000200785	83.2355	104.504	SNORD8		ENSG00000200785	snoRNA	RFAM:RF00377	chr14	small nucleolar RNA, C/D box 8 [Source:HGNC Symbol;Acc:20159]	21865560	21865451	-
ENSG00000206823	130.189	103.803	SNORA24		ENSG00000206823	snoRNA	RFAM:RF00399	chr4	small nucleolar RNA, H/ACA box 24 [Source:HGNC Symbol;Acc:32614]	119200475	119200345	+
ENSG00000201882	73.6314	103.803	snoU2-30		ENSG00000201882	snoRNA	RFAM:RF00493	chrX	Small nucleolar RNA U2-30 [Source:RFAM;Acc:RF00493]	20154253	20154184	-
MI0016051	115.249	103.101	hsa-mir-3651	100500918		miRNA	miRBase:MI0016051	chr9		95054829	95054740	-
ENSG00000239183	115.249	103.101	SNORA84		ENSG00000239183	snoRNA	RFAM:RF01229	chr9	small nucleolar RNA, H/ACA box 84 [Source:HGNC Symbol;Acc:33615]	95054875	95054743	-
ENSG00000207175	98.1752	102.4	U1		ENSG00000207175	snRNA	RFAM:RF00003	chrX	U1 spliceosomal RNA [Source:RFAM;Acc:RF00003]	118557868	118557705	+
ENSG00000212232	138.726	101.699	SNORD17		ENSG00000212232	snoRNA	RFAM:RF00567	chr20	small nucleolar RNA, C/D box 17 [Source:HGNC Symbol;Acc:32713]	17943589	17943353	-
ENSG00000199683	73.6314	101.699	7SK		ENSG00000199683	snRNA	RFAM:RF00100	chr20	7SK RNA [Source:RFAM;Acc:RF00100]	36603883	36603558	-
ENSG00000207322	60.826	100.296	U1		ENSG00000207322	snRNA	RFAM:RF00003	chr4	U1 spliceosomal RNA [Source:RFAM;Acc:RF00003]	136917247	136917084	-
ENSG00000221241	131.256	98.893	SNORD88A		ENSG00000221241	snoRNA	RFAM:RF00604	chr19	small nucleolar RNA, C/D box 88A [Source:HGNC Symbol;Acc:32747]	51302789	51302699	-
ENSG00000207445	120.585	96.7889	SNORD15B		ENSG00000207445	snoRNA	RFAM:RF00067	chr11	small nucleolar RNA, C/D box 15B [Source:HGNC Symbol;Acc:16649]	75115610	75115465	+
ENSG00000212309	65.0944	96.0876	SNORD70		ENSG00000212309	snoRNA	RFAM:RF00575	chr2	Small nucleolar RNA SNORD70 [Source:RFAM;Acc:RF00575]	203142915	203142831	+
MI0000072	9.6041	91.8793	hsa-mir-18a	406953	ENSG00000199180	miRNA	miRBase:MI0000072	chr13	This sequence maps to chromosome 13 and is named miR-18 precursor-13 in reference [2]. The mature sequence shown here represents the most commonly cloned form from large-scale cloning studies [5]. The mature sequence shown here represents the most commonly cloned form from large-scale cloning studies [5].	92003075	92003005	+
ENSG00000201403	78.967	90.4766	SNORD14B		ENSG00000201403	snoRNA	RFAM:RF00016	chr11	small nucleolar RNA, C/D box 14B [Source:HGNC Symbol;Acc:31803]	17097415	17097326	-
ENSG00000202503	71.4972	89.7752	SNORD34		ENSG00000202503	snoRNA	RFAM:RF00147	chr19	small nucleolar RNA, C/D box 34 [Source:HGNC Symbol;Acc:10161]	49994231	49994161	+
ENSG00000251718	52.289	85.567	U2		ENSG00000251718	snRNA	RFAM:RF00004	chr2	U2 spliceosomal RNA [Source:RFAM;Acc:RF00004]	11701432	11701320	+
ENSG00000244642	139.793	85.567	AP005717.1		ENSG00000244642	scRNA_pseudogene	RFAM:RF00017	chr8		120875102	120874903	+
ENSG00000200816	234.767	85.567	SNORA38		ENSG00000200816	snoRNA	RFAM:RF00428	chr6	small nucleolar RNA, H/ACA box 38 [Source:HGNC Symbol;Acc:32631]	31590987	31590856	+
ENSG00000206611	66.1616	79.9561	SNORD24		ENSG00000206611	snoRNA	RFAM:RF00069	chr9	small nucleolar RNA, C/D box 24 [Source:HGNC Symbol;Acc:10146]	136216325	136216251	+
ENSG00000210825	200.619	79.2547	SNORA40		ENSG00000210825	snoRNA	RFAM:RF00561	chr11	small nucleolar RNA, H/ACA box 40 [Source:HGNC Symbol;Acc:32633]	93468402	93468277	-
ENSG00000207181	88.5711	78.5533	SNORA14B		ENSG00000207181	snoRNA	RFAM:RF00397	chr1	small nucleolar RNA, H/ACA box 14B [Source:HGNC Symbol;Acc:32603]	235291252	235291118	-
chr6.trna152	45.8862	78.5533	trna152			tRNA		chr6	Type: Val;Anticodon: CAC at 34-36 (27248088-27248086);Score: 87.34	27248121	27248049	-
ENSG00000200831	83.2355	77.852	SNORD36B		ENSG00000200831	snoRNA	RFAM:RF00049	chr9	small nucleolar RNA, C/D box 36B [Source:HGNC Symbol;Acc:10164]	136217023	136216950	+
ENSG00000207062	75.7657	77.852	SNORA15		ENSG00000207062	snoRNA	RFAM:RF00398	chr7	Small nucleolar RNA SNORA15 [Source:RFAM;Acc:RF00398]	64531050	64530916	+
ENSG00000206785	75.7657	77.852	SNORA15		ENSG00000206785	snoRNA	RFAM:RF00398	chr7	Small nucleolar RNA SNORA15 [Source:RFAM;Acc:RF00398]	65225173	65225039	+
ENSG00000251733	218.76	76.4492	SCARNA8		ENSG00000251733	snoRNA	RFAM:RF00286	chr9	small Cajal body-specific RNA 8 [Source:HGNC Symbol;Acc:32564]	19063784	19063654	-
ENSG00000207047	69.3629	75.7479	SNORD51		ENSG00000207047	snoRNA	RFAM:RF00280	chr2	small nucleolar RNA, C/D box 51 [Source:HGNC Symbol;Acc:10201]	207026678	207026605	+
ENSG00000206941	114.182	75.7479	SNORD15A		ENSG00000206941	snoRNA	RFAM:RF00067	chr11	small nucleolar RNA, C/D box 15A [Source:HGNC Symbol;Acc:10114]	75111582	75111435	+
ENSG00000200320	37.3493	74.3451	SNORA63		ENSG00000200320	snoRNA	RFAM:RF00092	chr3	small nucleolar RNA, H/ACA box 63 [Source:HGNC Symbol;Acc:10106]	186505220	186505089	+
ENSG00000251791	22.4096	68.0328	SCARNA6		ENSG00000251791	snoRNA	RFAM:RF00478	chr2	small Cajal body-specific RNA 6 [Source:HGNC Symbol;Acc:32562]	234197586	234197322	+
ENSG00000221514	58.6917	66.6301	SNORD111B		ENSG00000221514	snoRNA	RFAM:RF00611	chr16	small nucleolar RNA, C/D box 111B [Source:HGNC Symbol;Acc:33579]	70563491	70563412	+
ENSG00000221750	64.0273	66.6301	SNORA11		ENSG00000221750	snoRNA	RFAM:RF00614	chrX	Small nucleolar RNA SNORA11 [Source:RFAM;Acc:RF00614]	54953866	54953738	+
ENSG00000207112	161.135	65.9287	SNORA25		ENSG00000207112	snoRNA	RFAM:RF00402	chr11	small nucleolar RNA, H/ACA box 25 [Source:HGNC Symbol;Acc:32615]	93463812	93463679	-
ENSG00000200506	62.9602	65.2273	Y_RNA		ENSG00000200506	scRNA	RFAM:RF00019	chr14	Y RNA [Source:RFAM;Acc:RF00019]	100049455	100049354	+
MI0006379	28.8123	63.8246	hsa-mir-1244-1	100302285		miRNA	miRBase:MI0006379	chr2		232578108	232578024	+
ENSG00000208892	78.967	63.8246	SNORA49		ENSG00000208892	snoRNA	RFAM:RF00562	chr12	small nucleolar RNA, H/ACA box 49 [Source:HGNC Symbol;Acc:32642]	132515904	132515769	+
ENSG00000209582	54.4232	62.4218	SNORA48		ENSG00000209582	snoRNA	RFAM:RF00554	chr17	small nucleolar RNA, H/ACA box 48 [Source:HGNC Symbol;Acc:32641]	7478165	7478031	+
chr19.trna2	13.8726	62.4218	trna2			tRNA		chr19	Type: Gly;Anticodon: TCC at 34-36 (4724115-4724117);Score: 76.83	4724153	4724082	+
ENSG00000207051	45.8862	61.7205	SNORA27		ENSG00000207051	snoRNA	RFAM:RF00443	chr13	small nucleolar RNA, H/ACA box 27 [Source:HGNC Symbol;Acc:32617]	27829663	27829538	+
ENSG00000212498	61.8931	60.3177	SNORD86		ENSG00000212498	snoRNA	RFAM:RF00594	chr20	small nucleolar RNA, C/D box 86 [Source:HGNC Symbol;Acc:32745]	2636828	2636743	+
MI0015974	26.678	60.3177	hsa-mir-1244-2	100422885		miRNA	miRBase:MI0015974	chr5		118310365	118310281	+
ENSG00000201416	51.2219	59.6164	SNORA71B		ENSG00000201416	snoRNA	RFAM:RF00056	chr20	small nucleolar RNA, H/ACA box 71B [Source:HGNC Symbol;Acc:10233]	37053979	37053846	-
chr17.trna10	22.4096	58.915	trna10			tRNA		chr17	Type: Gly;Anticodon: TCC at 34-36 (8124899-8124901);Score: 71.94	8124937	8124866	+
ENSG00000243619	22.4096	58.915	TRNAF15P		ENSG00000243619	tRNA_pseudogene	RFAM:RF00005	chr6	transfer RNA phenylalanine 15 (anticodon GAA) pseudogene [Source:HGNC Symbol;Acc:35045]	28694927	28694855	-
chr6.trna116	22.4096	58.915	trna116			tRNA		chr6	Type: Phe;Anticodon: GAA at 34-36 (28694894-28694892);Score: 27.39	28694927	28694855	-
ENSG00000206622	83.2355	58.2136	SNORA69		ENSG00000206622	snoRNA	RFAM:RF00265	chrX	small nucleolar RNA, H/ACA box 69 [Source:HGNC Symbol;Acc:10226]	118921447	118921316	-
ENSG00000238300	33.0808	56.1095	SNORD121B		ENSG00000238300	snoRNA	RFAM:RF01191	chr9	small nucleolar RNA, C/D box 121B [Source:HGNC Symbol;Acc:33569]	33934374	33934294	-
ENSG00000206905	30.9465	54.7068	Y_RNA		ENSG00000206905	scRNA	RFAM:RF00019	chr1	Y RNA [Source:RFAM;Acc:RF00019]	180488255	180488152	-
ENSG00000206990	12.8055	54.0054	Y_RNA		ENSG00000206990	scRNA	RFAM:RF00019	chr1	Y RNA [Source:RFAM;Acc:RF00019]	165631924	165631822	-
ENSG00000209645	32.0137	54.0054	SNORD105		ENSG00000209645	snoRNA	RFAM:RF00584	chr19	small nucleolar RNA, C/D box 105 [Source:HGNC Symbol;Acc:32769]	10218411	10218327	+
chr10.trna6	35.215	54.0054	trna6			tRNA		chr10	Type: Val;Anticodon: TAC at 34-36 (5895713-5895711);Score: 81.67	5895746	5895674	-
ENSG00000201364	38.4164	54.0054	7SK		ENSG00000201364	snRNA	RFAM:RF00100	chr10	7SK RNA [Source:RFAM;Acc:RF00100]	22222367	22222072	+
ENSG00000207205	34.1479	50.4986	U1		ENSG00000207205	snRNA	RFAM:RF00003	chr1	U1 spliceosomal RNA [Source:RFAM;Acc:RF00003]	148605072	148604908	-
MI0016058	29.8794	49.7972	hsa-mir-3658	100500832		miRNA	miRBase:MI0016058	chr1		165877213	165877158	+
ENSG00000199677	14.9397	49.0958	Y_RNA		ENSG00000199677	scRNA	RFAM:RF00019	chr5	Y RNA [Source:RFAM;Acc:RF00019]	132328892	132328791	-
ENSG00000207233	50.1547	48.3945	SNORA37		ENSG00000207233	snoRNA	RFAM:RF00415	chr18	small nucleolar RNA, H/ACA box 37 [Source:HGNC Symbol;Acc:32630]	51748782	51748654	-
MI0006383	50.1547	46.9917	hsa-mir-1248	100302143		miRNA	miRBase:MI0006383	chr3		186504566	186504461	+
ENSG00000221420	50.1547	46.9917	SNORA81		ENSG00000221420	snoRNA	RFAM:RF01241	chr3	small nucleolar RNA, H/ACA box 81 [Source:HGNC Symbol;Acc:32667]	186504641	186504464	+
ENSG00000240384	34.1479	46.2904	TRNAG34P		ENSG00000240384	tRNA_pseudogene	RFAM:RF00005	chr1	transfer RNA glycine 34 (anticodon CCC) pseudogene [Source:HGNC Symbol;Acc:35073]	149680280	149680210	-
chr1.trna91	34.1479	46.2904	trna91			tRNA		chr1	Type: Gly;Anticodon: CCC at 33-35 (149680248-149680246);Score: 49.64	149680280	149680210	-
chr8.trna4	25.6109	46.2904	trna4			tRNA		chr8	Type: Tyr;Anticodon: GTA at 34-36 (67025635-67025637);Score: 73.04;Possible intron: 38-57 (67025639-67025658)	67025694	67025602	+
ENSG00000200394	60.826	45.589	SNORA38B		ENSG00000200394	snoRNA	RFAM:RF00428	chr17	small nucleolar RNA, H/ACA box 38B (retrotransposed) [Source:HGNC Symbol;Acc:33617]	65736915	65736785	+
ENSG00000207406	57.6246	44.8876	SNORA41		ENSG00000207406	snoRNA	RFAM:RF00403	chr2	small nucleolar RNA, H/ACA box 41 [Source:HGNC Symbol;Acc:32634]	207027083	207026952	+
ENSG00000212487	77.8999	44.8876	SNORA17		ENSG00000212487	snoRNA	RFAM:RF00560	chr9	small nucleolar RNA, H/ACA box 17 [Source:HGNC Symbol;Acc:32607]	139621331	139621200	-
ENSG00000200237	22.4096	44.1862	SNORA70		ENSG00000200237	snoRNA	RFAM:RF00156	chr19	Small nucleolar RNA SNORA70 [Source:RFAM;Acc:RF00156]	9930770	9930630	+
ENSG00000199477	88.5711	44.1862	SNORA31		ENSG00000199477	snoRNA	RFAM:RF00322	chr13	small nucleolar RNA, H/ACA box 31 [Source:HGNC Symbol;Acc:32621]	45911744	45911615	-
ENSG00000238825	43.752	43.4849	RNU1-13P		ENSG00000238825	snRNA	RFAM:RF00003	chr1	RNA, U1 small nuclear 13, pseudogene [Source:HGNC Symbol;Acc:10138]	143673290	143673129	-
ENSG00000202064	43.752	43.4849	RNU1-12P		ENSG00000202064	snRNA	RFAM:RF00003	chr1	RNA, U1 small nuclear 12, pseudogene [Source:HGNC Symbol;Acc:10134]	147860803	147860642	-
ENSG00000252847	37.3493	42.7835	U2		ENSG00000252847	snRNA	RFAM:RF00004	chr9	U2 spliceosomal RNA [Source:RFAM;Acc:RF00004]	98622298	98622186	+
MI0016053	43.752	42.0821	hsa-mir-3653	100500833		miRNA	miRBase:MI0016053	chr22		29729256	29729147	-
ENSG00000239127	43.752	42.0821	SNORD125		ENSG00000239127	snoRNA	RFAM:RF01200	chr22	small nucleolar RNA, C/D box 125 [Source:HGNC Symbol;Acc:33564]	29729247	29729152	-
ENSG00000206633	81.1013	42.0821	SNORA80B		ENSG00000206633	snoRNA	RFAM:RF00406	chr2	small nucleolar RNA, H/ACA box 80B [Source:HGNC Symbol;Acc:34355]	10586975	10586840	-
ENSG00000221740	22.4096	42.0821	SNORD93		ENSG00000221740	snoRNA	RFAM:RF00606	chr7	small nucleolar RNA, C/D box 93 [Source:HGNC Symbol;Acc:32755]	22896305	22896232	+
MI0000071	17.074	40.6794	hsa-mir-17	406952	ENSG00000207745	miRNA	miRBase:MI0000071|RFAM:RF00051	chr13		92002942	92002859	+
ENSG00000221102	75.7657	39.2767	SNORA11B		ENSG00000221102	snoRNA	RFAM:RF00614	chr14	small nucleolar RNA, H/ACA box 11B (retrotransposed) [Source:HGNC Symbol;Acc:33620]	91592897	91592769	+
ENSG00000201558	29.8794	38.5753	U1		ENSG00000201558	snRNA	RFAM:RF00003	chr1	U1 spliceosomal RNA [Source:RFAM;Acc:RF00003]	145382920	145382757	+
ENSG00000252056	37.3493	38.5753	RNU5E-2P		ENSG00000252056	snRNA	RFAM:RF00020	chr1	RNA, U5E small nuclear 2, pseudogene [Source:HGNC Symbol;Acc:42511]	236026737	236026688	-
ENSG00000201901	30.9465	37.8739	7SK		ENSG00000201901	snRNA	RFAM:RF00100	chr4	7SK RNA [Source:RFAM;Acc:RF00100]	86021976	86021649	+
ENSG00000207187	27.7452	37.8739	SNORA64		ENSG00000207187	snoRNA	RFAM:RF00264	chr2	Small nucleolar RNA SNORA64/SNORA10 family [Source:RFAM;Acc:RF00264]	30410432	30410300	+
ENSG00000202217	19.2082	37.8739	7SK		ENSG00000202217	snRNA	RFAM:RF00100	chr9	7SK RNA [Source:RFAM;Acc:RF00100]	77415138	77414811	+
ENSG00000206897	41.6178	37.8739	SNORA9		ENSG00000206897	snoRNA	RFAM:RF00411	chr12	Small nucleolar RNA SNORA9 [Source:RFAM;Acc:RF00411]	124101387	124101255	+
MI0000299	18.1411	37.1726	hsa-mir-222	407007	ENSG00000207725	miRNA	miRBase:MI0000299	chrX	This human miRNA was predicted by computational methods using conservation with mouse and Fugu rubripes sequences [1]. Expression of the excised miR was validated in zebrafish, and the ends mapped by cloning. Subsequent cloning studies have also verified the expression of miR-222 in human ES cells. The mature sequence shown here represents the most commonly cloned form from large-scale cloning st…	45606530	45606421	-
chr5.trna15	42.6849	36.4712	trna15			tRNA		chr5	Type: Val;Anticodon: AAC at 34-36 (180615455-180615453);Score: 84.70	180615488	180615416	-
ENSG00000207475	61.8931	36.4712	SNORA42		ENSG00000207475	snoRNA	RFAM:RF00406	chr1	small nucleolar RNA, H/ACA box 42 [Source:HGNC Symbol;Acc:32635]	155889836	155889700	-
ENSG00000207217	35.215	36.4712	SNORA42		ENSG00000207217	snoRNA	RFAM:RF00406	chr7	Small nucleolar RNA SNORA42/SNORA80 family [Source:RFAM;Acc:RF00406]	6056642	6056508	+
ENSG00000206693	49.0876	36.4712	SNORA56		ENSG00000206693	snoRNA	RFAM:RF00417	chrX	small nucleolar RNA, H/ACA box 56 [Source:HGNC Symbol;Acc:32650]	154003401	154003273	+
ENSG00000202392	17.074	35.7698	7SK		ENSG00000202392	snRNA	RFAM:RF00100	chr4	7SK RNA [Source:RFAM;Acc:RF00100]	6999055	6998739	+
ENSG00000212588	29.8794	35.7698	SNORA26		ENSG00000212588	snoRNA	RFAM:RF00568	chr4	small nucleolar RNA, H/ACA box 26 [Source:HGNC Symbol;Acc:32616]	53579537	53579416	+
ENSG00000206634	34.1479	35.7698	SNORA22		ENSG00000206634	snoRNA	RFAM:RF00414	chr7	small nucleolar RNA, H/ACA box 22 [Source:HGNC Symbol;Acc:32612]	65220646	65220513	+
ENSG00000240177	40.5506	35.0685	AC111194.1		ENSG00000240177	snRNA_pseudogene		chr4		55895081	55895031	+
ENSG00000238886	25.6109	35.0685	SNORD121A		ENSG00000238886	snoRNA	RFAM:RF01191	chr9	small nucleolar RNA, C/D box 121A [Source:HGNC Symbol;Acc:33560]	33952848	33952767	-
ENSG00000222810	42.6849	35.0685	U2		ENSG00000222810	snRNA	RFAM:RF00004	chrX	U2 spliceosomal RNA [Source:RFAM;Acc:RF00004]	71597019	71596829	-
MI0000067	6.40273	34.3671	hsa-let-7f-1	406888	ENSG00000199072	miRNA	miRBase:MI0000067|RFAM:RF00027	chr9		96938715	96938629	+
ENSG00000206948	75.7657	34.3671	SNORA36A		ENSG00000206948	snoRNA	RFAM:RF00340	chrX	small nucleolar RNA, H/ACA box 36A [Source:HGNC Symbol;Acc:32628]	153996934	153996803	+
ENSG00000206603	34.1479	33.6657	SNORA22		ENSG00000206603	snoRNA	RFAM:RF00414	chr7	Small nucleolar RNA SNORA22 [Source:RFAM;Acc:RF00414]	56123195	56123058	+
ENSG00000207344	34.1479	33.6657	SNORA22		ENSG00000207344	snoRNA	RFAM:RF00414	chr7	Small nucleolar RNA SNORA22 [Source:RFAM;Acc:RF00414]	64526510	64526377	+
ENSG00000207501	17.074	32.9643	U1		ENSG00000207501	snRNA	RFAM:RF00003	chr1	U1 spliceosomal RNA [Source:RFAM;Acc:RF00003]	148241628	148241465	+
ENSG00000207313	74.6985	32.9643	SNORA2B		ENSG00000207313	snoRNA	RFAM:RF00410	chr12	small nucleolar RNA, H/ACA box 2B [Source:HGNC Symbol;Acc:32585]	49061376	49061240	-
ENSG00000207118	24.5438	32.9643	SNORD14D		ENSG00000207118	snoRNA	RFAM:RF00016	chr11	small nucleolar RNA, C/D box 14D [Source:HGNC Symbol;Acc:30353]	122929703	122929617	-
ENSG00000212456	10.6712	32.263	U1		ENSG00000212456	snRNA	RFAM:RF00003	chr1	U1 spliceosomal RNA [Source:RFAM;Acc:RF00003]	147994313	147994146	+
ENSG00000221716	85.3698	32.263	SNORA11		ENSG00000221716	snoRNA	RFAM:RF00614	chrX	small nucleolar RNA, H/ACA box 11 [Source:HGNC Symbol;Acc:32599]	54840930	54840803	+
ENSG00000202496	28.8123	31.5616	U1		ENSG00000202496	snRNA	RFAM:RF00003	chr1	U1 spliceosomal RNA [Source:RFAM;Acc:RF00003]	149606079	149605917	+
ENSG00000199787	24.5438	31.5616	SNORA42		ENSG00000199787	snoRNA	RFAM:RF00406	chr16	Small nucleolar RNA SNORA42/SNORA80 family [Source:RFAM;Acc:RF00406]	30431080	30430946	-
ENSG00000221462	33.0808	31.5616	SNORA76		ENSG00000221462	snoRNA	RFAM:RF00407	chr17	small nucleolar RNA, H/ACA box 76 [Source:HGNC Symbol;Acc:32662]	62223831	62223697	+
ENSG00000241760	58.6917	31.5616	AP000807.3		ENSG00000241760	tRNA_pseudogene		chr11		68227687	68227616	-
ENSG00000206903	40.5506	30.8602	SNORA24		ENSG00000206903	snoRNA	RFAM:RF00399	chr15	Small nucleolar RNA SNORA24 [Source:RFAM;Acc:RF00399]	65577929	65577799	-
ENSG00000201302	27.7452	30.1589	SNORA65		ENSG00000201302	snoRNA	RFAM:RF00302	chr9	small nucleolar RNA, H/ACA box 65 [Source:HGNC Symbol;Acc:10222]	130210909	130210780	-
ENSG00000201315	6.40273	29.4575	7SK		ENSG00000201315	snRNA	RFAM:RF00100	chr3	7SK RNA [Source:RFAM;Acc:RF00100]	36726860	36726531	+
ENSG00000207106	27.7452	29.4575	U1		ENSG00000207106	snRNA	RFAM:RF00003	chr1	U1 spliceosomal RNA [Source:RFAM;Acc:RF00003]	144311376	144311213	-
ENSG00000206828	27.7452	29.4575	U1		ENSG00000206828	snRNA	RFAM:RF00003	chr1	U1 spliceosomal RNA [Source:RFAM;Acc:RF00003]	144491605	144491442	-
ENSG00000238505	10.6712	28.7561	SNORD11B		ENSG00000238505	snoRNA	RFAM:RF01182	chr2	small nucleolar RNA, C/D box 11B [Source:HGNC Symbol;Acc:33571]	203156141	203156058	+
ENSG00000252212	10.6712	28.7561	U2		ENSG00000252212	snRNA	RFAM:RF00004	chr17	U2 spliceosomal RNA [Source:RFAM;Acc:RF00004]	57206819	57206637	-
ENSG00000206799	19.2082	28.7561	SNORA32		ENSG00000206799	snoRNA	RFAM:RF00421	chr11	small nucleolar RNA, H/ACA box 32 [Source:HGNC Symbol;Acc:32622]	93464265	93464145	-
ENSG00000222784	7.46985	28.0548	7SK		ENSG00000222784	snRNA	RFAM:RF00100	chr1	7SK RNA [Source:RFAM;Acc:RF00100]	31316957	31316670	+
ENSG00000201758	13.8726	28.0548	7SK		ENSG00000201758	snRNA	RFAM:RF00100	chr1	7SK RNA [Source:RFAM;Acc:RF00100]	245107518	245107212	+
chr6.trna155	13.8726	27.3534	trna155			tRNA		chr6	Type: Leu;Anticodon: TAA at 34-36 (27198383-27198381);Score: 74.34	27198416	27198334	-
chr11.trna16	26.678	27.3534	trna16			tRNA		chr11	Type: Val;Anticodon: TAC at 34-36 (59318499-59318497);Score: 82.67	59318532	59318460	-
ENSG00000202306	58.6917	26.652	Y_RNA		ENSG00000202306	scRNA	RFAM:RF00019	chr14	Y RNA [Source:RFAM;Acc:RF00019]	93863580	93863485	-
ENSG00000202260	16.0068	25.9507	7SK		ENSG00000202260	snRNA	RFAM:RF00100	chr20	7SK RNA [Source:RFAM;Acc:RF00100]	17557155	17556851	-
ENSG00000201784	19.2082	25.9507	SNORD14A		ENSG00000201784	snoRNA	RFAM:RF00016	chr11	small nucleolar RNA, C/D box 14A [Source:HGNC Symbol;Acc:10113]	17096291	17096201	-
ENSG00000212296	20.2753	25.2493	SNORD72		ENSG00000212296	snoRNA	RFAM:RF00577	chr5	small nucleolar RNA, C/D box 72 [Source:HGNC Symbol;Acc:32733]	40832837	40832758	-
ENSG00000206694	11.7383	25.2493	U1		ENSG00000206694	snRNA	RFAM:RF00003	chr1	U1 spliceosomal RNA [Source:RFAM;Acc:RF00003]	143687519	143687359	+
ENSG00000201183	11.7383	25.2493	U1		ENSG00000201183	snRNA	RFAM:RF00003	chr1	U1 spliceosomal RNA [Source:RFAM;Acc:RF00003]	147875028	147874868	+
ENSG00000212195	10.6712	25.2493	U3		ENSG00000212195	snoRNA	RFAM:RF00012	chr17	Small nucleolar RNA U3 [Source:RFAM;Acc:RF00012]	56709197	56709003	-
ENSG00000200534	45.8862	25.2493	SNORA33		ENSG00000200534	snoRNA	RFAM:RF00438	chr6	small nucleolar RNA, H/ACA box 33 [Source:HGNC Symbol;Acc:32623]	133138487	133138358	+
ENSG00000202137	11.7383	24.5479	Y_RNA		ENSG00000202137	scRNA	RFAM:RF00019	chr2	Y RNA [Source:RFAM;Acc:RF00019]	202673505	202673404	+
ENSG00000207016	60.826	23.8465	SNORA36C		ENSG00000207016	snoRNA	RFAM:RF00340	chr2	small nucleolar RNA, H/ACA box 36C (retrotransposed) [Source:HGNC Symbol;Acc:33616]	69747306	69747175	-
chr14.trna19	29.8794	23.8465	trna19			tRNA		chr14	Type: Tyr;Anticodon: GTA at 34-36 (21121318-21121316);Score: 74.71;Possible intron: 38-58 (21121314-21121294)	21121351	21121258	-
ENSG00000200530	12.8055	23.1452	SNORD35B		ENSG00000200530	snoRNA	RFAM:RF00211	chr19	small nucleolar RNA, C/D box 35B [Source:HGNC Symbol;Acc:17365]	50001063	50000977	+
ENSG00000201838	12.8055	22.4438	SNORD1A		ENSG00000201838	snoRNA	RFAM:RF00213	chr17	small nucleolar RNA, C/D box 1A [Source:HGNC Symbol;Acc:32556]	74557787	74557716	+
chr6.trna74	25.6109	22.4438	trna74			tRNA		chr6	Type: Leu;Anticodon: CAA at 35-37 (28908864-28908866);Score: 69.73;Possible intron: 39-60 (28908868-28908889)	28908934	28908830	+
ENSG00000212135	38.4164	22.4438	SNORD67		ENSG00000212135	snoRNA	RFAM:RF00573	chr11	small nucleolar RNA, C/D box 67 [Source:HGNC Symbol;Acc:32728]	46784049	46783939	-
ENSG00000200181	10.6712	21.7424	SNORD85		ENSG00000200181	snoRNA	RFAM:RF00188	chr1	small nucleolar RNA, C/D box 85 [Source:HGNC Symbol;Acc:32744]	31441083	31441011	-
ENSG00000202406	16.0068	21.0411	7SK		ENSG00000202406	snRNA	RFAM:RF00100	chr7	7SK RNA [Source:RFAM;Acc:RF00100]	111929007	111928678	+
ENSG00000200521	20.2753	20.3397	Y_RNA		ENSG00000200521	scRNA	RFAM:RF00019	chr4	Y RNA [Source:RFAM;Acc:RF00019]	158689265	158689165	-
MI0015975	12.8055	20.3397	hsa-mir-1244-3	100422872		miRNA	miRBase:MI0015975	chr12		9392147	9392063	-
ENSG00000206834	19.2082	20.3397	SNORA1		ENSG00000206834	snoRNA	RFAM:RF00408	chr11	small nucleolar RNA, H/ACA box 1 [Source:HGNC Symbol;Acc:32557]	93465299	93465170	-
ENSG00000239391	18.1411	19.6383	AC008415.1		ENSG00000239391	snRNA_pseudogene	RFAM:RF00100	chr5		165037093	165036981	+
ENSG00000206968	23.4767	19.6383	U1		ENSG00000206968	snRNA	RFAM:RF00003	chr1	U1 spliceosomal RNA [Source:RFAM;Acc:RF00003]	148767102	148766938	-
chr17.trna42	16.0068	19.6383	trna42			tRNA		chr17	Type: Leu;Anticodon: TAG at 35-37 (8023679-8023677);Score: 72.19	8023713	8023632	-
ENSG00000200879	20.2753	19.6383	SNORD14E		ENSG00000200879	snoRNA	RFAM:RF00016	chr11	small nucleolar RNA, C/D box 14E [Source:HGNC Symbol;Acc:30354]	122928869	122928785	-
chr1.trna134	1.06712	18.937	trna134			tRNA		chr1	Type: Glu;Anticodon: TTC at 34-36 (16861812-16861810);Score: 72.33	16861845	16861774	-
ENSG00000208313	8.53698	18.937	SNORD77		ENSG00000208313	snoRNA	RFAM:RF00591	chr1	small nucleolar RNA, C/D box 77 [Source:HGNC Symbol;Acc:32737]	173835506	173835439	-
ENSG00000201199	7.46985	18.937	snoU2_19		ENSG00000201199	snoRNA	RFAM:RF00494	chr11	Small nucleolar RNA U2-19 [Source:RFAM;Acc:RF00494]	93454787	93454708	+
chr13.trna4	19.2082	18.937	trna4			tRNA		chr13	Type: Glu;Anticodon: CTC at 34-36 (42030099-42030097);Score: 41.44	42030132	42030061	-
ENSG00000238363	36.2821	18.2356	SNORA13		ENSG00000238363	snoRNA	RFAM:RF00396	chr5	small nucleolar RNA, H/ACA box 13 [Source:HGNC Symbol;Acc:32601]	111497314	111497182	+
ENSG00000238317	11.7383	18.2356	SNORD11		ENSG00000238317	snoRNA	RFAM:RF01182	chr2	small nucleolar RNA, C/D box 11 [Source:HGNC Symbol;Acc:32707]	203157859	203157772	+
ENSG00000199363	14.9397	18.2356	SNORA63		ENSG00000199363	snoRNA	RFAM:RF00092	chr3	Small nucleolar RNA SNORA63 [Source:RFAM;Acc:RF00092]	183171732	183171602	+
chr1.trna15	3.20137	18.2356	trna15			tRNA		chr1	Type: Gln;Anticodon: CTG at 34-36 (145963337-145963339);Score: 70.16	145963375	145963304	+
chr1.trna19	3.20137	18.2356	trna19			tRNA		chr1	Type: Gln;Anticodon: CTG at 34-36 (147505071-147505073);Score: 70.16	147505109	147505038	+
chr1.trna84	1.06712	18.2356	trna84			tRNA		chr1	Type: Glu;Anticodon: TTC at 34-36 (161391921-161391919);Score: 72.33	161391954	161391883	-
ENSG00000222370	17.074	18.2356	SNORA36B		ENSG00000222370	snoRNA	RFAM:RF00340	chr1	small nucleolar RNA, H/ACA box 36B [Source:HGNC Symbol;Acc:32629]	220374018	220373888	-
ENSG00000238650	10.6712	18.2356	SNORD54		ENSG00000238650	snoRNA	RFAM:RF01277	chr8	small nucleolar RNA, C/D box 54 [Source:HGNC Symbol;Acc:10204]	56986460	56986394	-
chr6.trna99	1.06712	18.2356	trna99			tRNA		chr6	Type: Gln;Anticodon: CTG at 34-36 (28909416-28909414);Score: 73.65	28909449	28909378	-
ENSG00000199436	25.6109	18.2356	SNORD9		ENSG00000199436	snoRNA	RFAM:RF00377	chr14	small nucleolar RNA, C/D box 9 [Source:HGNC Symbol;Acc:32705]	21860412	21860309	-
ENSG00000222626	9.6041	17.5342	U2		ENSG00000222626	snRNA	RFAM:RF00004	chr5	U2 spliceosomal RNA [Source:RFAM;Acc:RF00004]	157403964	157403774	-
ENSG00000199319	9.6041	17.5342	7SK		ENSG00000199319	snRNA	RFAM:RF00100	chr3	7SK RNA [Source:RFAM;Acc:RF00100]	142392746	142392439	+
ENSG00000200176	16.0068	17.5342	RNU1-19P		ENSG00000200176	snRNA	RFAM:RF00003	chr10	RNA, U1 small nuclear 19, pseudogene [Source:HGNC Symbol;Acc:41945]	88649490	88649326	+
chr14.trna13	10.6712	17.5342	trna13			tRNA		chr14	Type: Lys;Anticodon: CTT at 34-36 (58706652-58706650);Score: 80.72	58706685	58706613	-
ENSG00000222685	17.074	16.8329	7SK		ENSG00000222685	snRNA	RFAM:RF00100	chr2	7SK RNA [Source:RFAM;Acc:RF00100]	47586916	47586644	-
ENSG00000201201	7.46985	16.8329	7SK		ENSG00000201201	snRNA	RFAM:RF00100	chr16	7SK RNA [Source:RFAM;Acc:RF00100]	67355890	67355561	-
chr17.trna3	1.06712	16.8329	trna3			tRNA		chr17	Type: Gln;Anticodon: CTG at 34-36 (8023103-8023105);Score: 73.65	8023141	8023070	+
ENSG00000200783	4.26849	16.8329	7SK		ENSG00000200783	snRNA	RFAM:RF00100	chr17	7SK RNA [Source:RFAM;Acc:RF00100]	70660291	70659962	-
MI0000272	2.13424	16.8329	hsa-mir-182	406958	ENSG00000207990	miRNA	miRBase:MI0000272	chr7		129410332	129410223	-
ENSG00000222687	14.9397	16.8329	SNORA35		ENSG00000222687	snoRNA	RFAM:RF00566	chrX	Small nucleolar RNA SNORA35 [Source:RFAM;Acc:RF00566]	114361007	114360879	-
ENSG00000252635	10.6712	16.1315	U2		ENSG00000252635	snRNA	RFAM:RF00004	chr20	U2 spliceosomal RNA [Source:RFAM;Acc:RF00004]	18246523	18246334	-
ENSG00000223136	3.20137	16.1315	7SK		ENSG00000223136	snRNA	RFAM:RF00100	chr5	7SK RNA [Source:RFAM;Acc:RF00100]	29949237	29948935	+
chr1.trna5	1.06712	16.1315	trna5			tRNA		chr1	Type: Glu;Anticodon: TTC at 34-36 (17199111-17199113);Score: 75.96	17199149	17199078	+
chr15.trna7	1.06712	16.1315	trna7			tRNA		chr15	Type: Gln;Anticodon: CTG at 34-36 (66161438-66161436);Score: 73.65	66161471	66161400	-
chrX.trna4	11.7383	16.1315	trna4			tRNA		chrX	Type: Val;Anticodon: TAC at 34-36 (18693068-18693066);Score: 85.12	18693101	18693029	-
chr6.trna1	1.06712	16.1315	trna1			tRNA		chr6	Type: Gln;Anticodon: CTG at 34-36 (18836435-18836437);Score: 73.65	18836473	18836402	+
chr6.trna49	1.06712	16.1315	trna49			tRNA		chr6	Type: Gln;Anticodon: CTG at 34-36 (27487341-27487343);Score: 73.65	27487379	27487308	+
chr11.trna17	10.6712	16.1315	trna17			tRNA		chr11	Type: Val;Anticodon: TAC at 34-36 (59318141-59318139);Score: 85.12	59318174	59318102	-
ENSG00000206588	19.2082	16.1315	RNU1-8		ENSG00000206588	snRNA	RFAM:RF00003	chr14	RNA, U1 small nuclear 8 [Source:HGNC Symbol;Acc:37498]	35025595	35025432	-
ENSG00000199266	25.6109	15.4301	SNORA60		ENSG00000199266	snoRNA	RFAM:RF00056	chr20	small nucleolar RNA, H/ACA box 60 [Source:HGNC Symbol;Acc:32654]	37078146	37078013	+
chr5.trna11	27.7452	15.4301	trna11			tRNA		chr5	Type: Lys;Anticodon: CTT at 34-36 (180649018-180649016);Score: 80.47	180649051	180648979	-
chr1.trna131	11.7383	15.4301	trna131			tRNA		chr1	Type: Gly;Anticodon: CCC at 33-35 (17004804-17004802);Score: 69.75	17004836	17004766	-
ENSG00000207067	35.215	15.4301	SNORA72		ENSG00000207067	snoRNA	RFAM:RF00139	chr8	small nucleolar RNA, H/ACA box 72 [Source:HGNC Symbol;Acc:10234]	99054445	99054314	-
ENSG00000221459	35.215	15.4301	SNORA11C		ENSG00000221459	snoRNA	RFAM:RF00614	chrX	small nucleolar RNA, H/ACA box 11C (retrotransposed) [Source:HGNC Symbol;Acc:33621]	47248176	47248048	+
MI0017335	6.40273	15.4301	hsa-mir-3198-2	100616400		miRNA	miRBase:MI0017335	chr12		54625260	54625181	-
ENSG00000199975	5.33561	15.4301	7SK		ENSG00000199975	snRNA	RFAM:RF00100	chr11	7SK RNA [Source:RFAM;Acc:RF00100]	73543735	73543427	-
chr13.trna3	10.6712	15.4301	trna3			tRNA		chr13	Type: Glu;Anticodon: TTC at 34-36 (45492100-45492098);Score: 76.26	45492133	45492062	-
chr15.trna2	7.46985	14.7287	trna2			tRNA		chr15	Type: Lys;Anticodon: CTT at 34-36 (79152937-79152939);Score: 80.72	79152976	79152904	+
ENSG00000201772	20.2753	14.7287	SNORA5C		ENSG00000201772	snoRNA	RFAM:RF00392	chr7	small nucleolar RNA, H/ACA box 5C [Source:HGNC Symbol;Acc:32590]	45144641	45144505	-
chr6.trna43	12.8055	14.7287	trna43			tRNA		chr6	Type: Ser;Anticodon: GCT at 34-36 (27265808-27265810);Score: 86.80	27265856	27265775	+
chr11.trna8	13.8726	14.0274	trna8			tRNA		chr11	Type: Ser;Anticodon: GCT at 34-36 (66115624-66115626);Score: 85.83	66115672	66115591	+
chr14.trna5	8.53698	14.0274	trna5			tRNA		chr14	Type: Tyr;Anticodon: GTA at 34-36 (21151465-21151467);Score: 75.42;Possible intron: 38-53 (21151469-21151484)	21151520	21151432	+
ENSG00000222281	4.26849	13.326	7SK		ENSG00000222281	snRNA	RFAM:RF00100	chr20	7SK RNA [Source:RFAM;Acc:RF00100]	11799739	11799469	-
chr15.trna11	10.6712	13.326	trna11			tRNA		chr15	Type: Glu;Anticodon: TTC at 34-36 (26327419-26327417);Score: 76.26	26327452	26327381	-
ENSG00000222076	11.7383	13.326	RNU2-3P		ENSG00000222076	snRNA	RFAM:RF00004	chr15	RNA, U2 small nuclear 3, pseudogene [Source:HGNC Symbol;Acc:10153]	96289223	96289033	+
chr6.trna123	6.40273	13.326	trna123			tRNA		chr6	Type: Ser;Anticodon: GCT at 34-36 (28565165-28565163);Score: 85.34	28565198	28565117	-
chr5.trna9	16.0068	12.6246	trna9			tRNA		chr5	Type: Lys;Anticodon: CTT at 34-36 (180634788-180634790);Score: 80.47	180634827	180634755	+
ENSG00000221381	38.4164	12.6246	SNORD88B		ENSG00000221381	snoRNA	RFAM:RF00604	chr19	small nucleolar RNA, C/D box 88B [Source:HGNC Symbol;Acc:32748]	51302379	51302289	-
ENSG00000201592	3.20137	12.6246	snoU2_19		ENSG00000201592	snoRNA	RFAM:RF00494	chrX	Small nucleolar RNA U2-19 [Source:RFAM;Acc:RF00494]	20154503	20154424	-
ENSG00000240869	20.2753	12.6246	AL136303.1		ENSG00000240869	scRNA_pseudogene	RFAM:RF00017	chr6		20422118	20421880	-
ENSG00000207201	12.8055	11.9233	U1		ENSG00000207201	snRNA	RFAM:RF00003	chr8	U1 spliceosomal RNA [Source:RFAM;Acc:RF00003]	23934671	23934510	-
chr6.trna53	8.53698	11.9233	trna53			tRNA		chr6	Type: Lys;Anticodon: TTT at 34-36 (27543879-27543881);Score: 59.40	27543918	27543846	+
ENSG00000201358	3.20137	11.9233	7SK		ENSG00000201358	snRNA	RFAM:RF00100	chr14	7SK RNA [Source:RFAM;Acc:RF00100]	50535591	50535286	+
chr15.trna10	22.4096	11.2219	trna10			tRNA		chr15	Type: Ser;Anticodon: GCT at 34-36 (40886071-40886069);Score: 85.34	40886104	40886023	-
ENSG00000202189	22.4096	11.2219	SNORA30		ENSG00000202189	snoRNA	RFAM:RF00415	chr9	Small nucleolar RNA SNORA30/SNORA37 family [Source:RFAM;Acc:RF00415]	20787054	20786926	+
MI0000094	2.13424	11.2219	hsa-mir-92a-2	407049	ENSG00000208034	miRNA	miRBase:MI0000094	chrX	Human miR-92a (previously named miR-92 here) has two predicted hairpin precursor sequences: mir-92a-1 (MIR:MI0000093) on chromosome 13 (named mir-92-13 in [1]) and mir-92a-2 (MIR:MI0000094) on chromosome X (named mir-92-X in [1]). miR-92a has also been cloned from mouse embryonic stem cells [2] and is predicted to be expressed from two closely related precursor hairpins (MIR:MI0000719 and MIR:MI0…	133303642	133303568	-
chr6.trna13	14.9397	11.2219	trna13			tRNA		chr6	Type: Lys;Anticodon: CTT at 34-36 (26556807-26556809);Score: 80.47	26556846	26556774	+
ENSG00000241507	1.06712	11.2219	TRNAS32P		ENSG00000241507	tRNA_pseudogene	RFAM:RF00005	chr6	transfer RNA serine 32 (anticodon ACU) pseudogene [Source:HGNC Symbol;Acc:35102]	27261744	27261671	+
chr6.trna41	1.06712	11.2219	trna41			tRNA		chr6	Type: Ser;Anticodon: ACT at 35-37 (27261705-27261707);Score: 49.68	27261744	27261671	+
ENSG00000238554	17.074	11.2219	U1		ENSG00000238554	snRNA	RFAM:RF00003	chr6	U1 spliceosomal RNA [Source:RFAM;Acc:RF00003]	36607449	36607322	-
ENSG00000199785	14.9397	11.2219	SNORA52		ENSG00000199785	snoRNA	RFAM:RF00419	chr11	small nucleolar RNA, H/ACA box 52 [Source:HGNC Symbol;Acc:32645]	811814	811681	+
MI0000093	4.26849	11.2219	hsa-mir-92a-1	407048	ENSG00000207968	miRNA	miRBase:MI0000093	chr13	Human miR-92a (previously named miR-92 here) has two predicted hairpin precursor sequences: mir-92a-1 (MIR:MI0000093) on chromosome 13 (named mir-92-13 in [1]) and mir-92a-2 (MIR:MI0000094) on chromosome X (named mir-92-X in [1]). miR-92a has also been cloned from mouse embryonic stem cells [2] and is predicted to be expressed from two closely related precursor hairpins (MIR:MI0000719 and MIR:MI0…	92003645	92003568	+
ENSG00000222724	4.26849	10.5205	U2		ENSG00000222724	snRNA	RFAM:RF00004	chr2	U2 spliceosomal RNA [Source:RFAM;Acc:RF00004]	88316066	88315873	-
ENSG00000208308	37.3493	10.5205	SNORA40		ENSG00000208308	snoRNA	RFAM:RF00561	chr2	Small nucleolar RNA SNORA40 [Source:RFAM;Acc:RF00561]	135894325	135894198	+
chr1.trna119	14.9397	10.5205	trna119			tRNA		chr1	Type: Lys;Anticodon: CTT at 34-36 (145395561-145395559);Score: 80.47	145395594	145395522	-
chr16.trna7	16.0068	10.5205	trna7			tRNA		chr16	Type: Lys;Anticodon: CTT at 34-36 (3225725-3225727);Score: 80.47	3225764	3225692	+
MI0000734	0	10.5205	hsa-mir-106b	406900	ENSG00000208036	miRNA	miRBase:MI0000734	chr7		99691697	99691616	-
ENSG00000238754	6.40273	9.81917	snoU109		ENSG00000238754	snoRNA	RFAM:RF01233	chr1	Small nucleolar RNA U109 [Source:RFAM;Acc:RF01233]	193026545	193026411	-
chr16.trna10	2.13424	9.81917	trna10			tRNA		chr16	Type: Lys;Anticodon: CTT at 34-36 (3241534-3241536);Score: 74.61	3241573	3241501	+
MI0000060	0	9.81917	hsa-let-7a-1	406881	ENSG00000199165	miRNA	miRBase:MI0000060|RFAM:RF00027	chr9	let-7a-3p cloned in [6] has a 1 nt 3' extension (U), which is incompatible with the genome sequence.	96938318	96938239	+
ENSG00000199405	12.8055	9.81917	SNORA1		ENSG00000199405	snoRNA	RFAM:RF00408	chr8	Small nucleolar RNA SNORA1 [Source:RFAM;Acc:RF00408]	56815414	56815282	-
ENSG00000200475	0	9.81917	7SK		ENSG00000200475	snRNA	RFAM:RF00100	chr12	7SK RNA [Source:RFAM;Acc:RF00100]	13836820	13836476	+
chr12.trna11	6.40273	9.81917	trna11			tRNA		chr12	Type: Phe;Anticodon: GAA at 34-36 (125412428-125412426);Score: 84.19	125412461	125412389	-
chr14.trna16	11.7383	9.81917	trna16			tRNA		chr14	Type: Tyr;Anticodon: GTA at 34-36 (21131411-21131409);Score: 74.71;Possible intron: 38-58 (21131407-21131387)	21131444	21131351	-
ENSG00000200761	0	9.1178	7SK		ENSG00000200761	snRNA	RFAM:RF00100	chr4	7SK RNA [Source:RFAM;Acc:RF00100]	4922791	4922497	-
ENSG00000206629	8.53698	9.1178	U1		ENSG00000206629	snRNA	RFAM:RF00003	chr4	U1 spliceosomal RNA [Source:RFAM;Acc:RF00003]	68295472	68295309	-
ENSG00000201423	6.40273	9.1178	7SK		ENSG00000201423	snRNA	RFAM:RF00100	chr5	7SK RNA [Source:RFAM;Acc:RF00100]	143915233	143914917	-
chr2.trna27	3.20137	9.1178	trna27			tRNA		chr2	Type: Gly;Anticodon: CCC at 33-35 (70476161-70476159);Score: 76.98	70476193	70476123	-
ENSG00000206651	8.53698	9.1178	Y_RNA		ENSG00000206651	scRNA	RFAM:RF00019	chr1	Y RNA [Source:RFAM;Acc:RF00019]	156454002	156453890	-
chr16.trna34	3.20137	9.1178	trna34			tRNA		chr16	Type: Gly;Anticodon: CCC at 33-35 (686774-686772) Score: 76.98	686806	686736	-
ENSG00000252835	3.20137	9.1178	SCARNA21		ENSG00000252835	snoRNA	RFAM:RF00602	chr17	small Cajal body-specific RNA 21 [Source:HGNC Symbol;Acc:32579]	7809578	7809440	+
ENSG00000200997	11.7383	9.1178	U1		ENSG00000200997	snRNA	RFAM:RF00003	chr17	U1 spliceosomal RNA [Source:RFAM;Acc:RF00003]	56757051	56756888	-
ENSG00000212264	4.26849	9.1178	SNORD65		ENSG00000212264	snoRNA	RFAM:RF00571	chr7	Small nucleolar RNA SNORD65 [Source:RFAM;Acc:RF00571]	23436135	23436065	+
ENSG00000206702	7.46985	9.1178	RNU1-11P		ENSG00000206702	snRNA	RFAM:RF00003	chr6	RNA, U1 small nuclear 11, pseudogene [Source:HGNC Symbol;Acc:10137]	13214451	13214288	+
chr14.trna18	7.46985	9.1178	trna18			tRNA		chr14	Type: Tyr;Anticodon: GTA at 34-36 (21125683-21125681);Score: 75.82;Possible intron: 38-58 (21125679-21125659)	21125716	21125623	-
MI0008193	10.6712	8.41643	hsa-mir-1825	100302183	ENSG00000221667	miRNA	miRBase:MI0008193	chr20		30825650	30825598	+
ENSG00000222567	3.20137	8.41643	7SK		ENSG00000222567	snRNA	RFAM:RF00100	chr21	7SK RNA [Source:RFAM;Acc:RF00100]	26473728	26473445	+
MI0000240	0	8.41643	hsa-mir-198	406975		miRNA	miRBase:MI0000240	chr3	The mature sequence shown here represents the most commonly cloned form from large-scale cloning studies [2].	120114576	120114515	-
ENSG00000241971	2.13424	8.41643	TRNAG36		ENSG00000241971	tRNA_pseudogene	RFAM:RF00005	chr1	transfer RNA glycine 36 (anticodon CCC) [Source:HGNC Symbol;Acc:35059]	16874232	16874160	-
chr1.trna132	2.13424	8.41643	trna132			tRNA		chr1	Type: Val;Anticodon: CAC at 34-36 (16874199-16874197);Score: 41.96	16874232	16874160	-
MI0006442	11.7383	8.41643	hsa-mir-664	100302234		miRNA	miRBase:MI0006442	chr1	This miRNA sequence overlaps an annotated snoRNA, ACA38b. However, both miR and miR* sequences are identified in reference [1], and the sequence is homologous with rat mir-664.	220373961	220373880	-
MI0017375	1.06712	8.41643	hsa-mir-3064	100616387		miRNA	miRBase:MI0017375	chr17		62496957	62496892	-
ENSG00000201794	0	8.41643	7SK		ENSG00000201794	snRNA	RFAM:RF00100	chr7	7SK RNA [Source:RFAM;Acc:RF00100]	3039028	3038728	+
MI0003185	1.06712	8.41643	hsa-mir-501	574503	ENSG00000211538	miRNA	miRBase:MI0003185	chrX		49774413	49774330	+
ENSG00000201912	12.8055	8.41643	7SK		ENSG00000201912	snRNA	RFAM:RF00100	chrX	7SK RNA [Source:RFAM;Acc:RF00100]	144138957	144138628	+
ENSG00000199932	8.53698	8.41643	RNU1-18P		ENSG00000199932	snRNA	RFAM:RF00003	chr6	RNA, U1 small nuclear 18, pseudogene [Source:HGNC Symbol;Acc:41944]	122532957	122532794	+
ENSG00000207008	13.8726	8.41643	SNORA54		ENSG00000207008	snoRNA	RFAM:RF00430	chr11	small nucleolar RNA, H/ACA box 54 [Source:HGNC Symbol;Acc:32647]	2985123	2985001	-
MI0015997	4.26849	7.71506	hsa-mir-3607	100500805		miRNA	miRBase:MI0015997	chr5		85916392	85916314	+
ENSG00000199262	4.26849	7.71506	snoZ39		ENSG00000199262	snoRNA	RFAM:RF00341	chr5	Small nucleolar RNA Z39 [Source:RFAM;Acc:RF00341]	85916385	85916323	+
ENSG00000201457	8.53698	7.71506	SNORA55		ENSG00000201457	snoRNA	RFAM:RF00431	chr1	small nucleolar RNA, H/ACA box 55 [Source:HGNC Symbol;Acc:32649]	40033180	40033046	-
chr1.trna80	7.46985	7.71506	trna80			tRNA		chr1	Type: Glu;Anticodon: CTC at 34-36 (161417056-161417054);Score: 76.61	161417089	161417018	-
chr1.trna77	7.46985	7.71506	trna77			tRNA		chr1	Type: Glu;Anticodon: CTC at 34-36 (161424436-161424434);Score: 76.61	161424469	161424398	-
chr1.trna74	7.46985	7.71506	trna74			tRNA		chr1	Type: Glu;Anticodon: CTC at 34-36 (161431847-161431845);Score: 76.61	161431880	161431809	-
chr1.trna71	7.46985	7.71506	trna71			tRNA		chr1	Type: Glu;Anticodon: CTC at 34-36 (161439227-161439225);Score: 76.61	161439260	161439189	-
MI0006311	0	7.71506	hsa-mir-1225	100188847	ENSG00000221656	miRNA	miRBase:MI0006311	chr16		2140285	2140196	-
ENSG00000199197	10.6712	7.71506	7SK		ENSG00000199197	snRNA	RFAM:RF00100	chr18	7SK RNA [Source:RFAM;Acc:RF00100]	1324086	1323795	-
MI0016004	4.26849	7.71506	hsa-mir-3614	100500827		miRNA	miRBase:MI0016004	chr17		54968716	54968631	-
ENSG00000206838	21.3424	7.71506	SNORA5A		ENSG00000206838	snoRNA	RFAM:RF00392	chr7	small nucleolar RNA, H/ACA box 5A [Source:HGNC Symbol;Acc:32588]	45144081	45143948	-
MI0000062	2.13424	7.01369	hsa-let-7a-3	406883	ENSG00000198986	miRNA	miRBase:MI0000062|RFAM:RF00027	chr22	let-7a-3p cloned in [6] has a 1 nt 3' extension (U), which is incompatible with the genome sequence.	46508702	46508629	+
ENSG00000207069	6.40273	7.01369	Y_RNA		ENSG00000207069	scRNA	RFAM:RF00019	chr2	Y RNA [Source:RFAM;Acc:RF00019]	25231815	25231714	-
ENSG00000238603	8.53698	7.01369	RNU1-10P		ENSG00000238603	snRNA	RFAM:RF00003	chr1	RNA, U1 small nuclear 10, pseudogene [Source:HGNC Symbol;Acc:10133]	143647177	143647014	-
ENSG00000207340	8.53698	7.01369	U1		ENSG00000207340	snRNA	RFAM:RF00003	chr1	U1 spliceosomal RNA [Source:RFAM;Acc:RF00003]	147834665	147834502	-
ENSG00000222650	5.33561	7.01369	U2		ENSG00000222650	snRNA	RFAM:RF00004	chr1	U2 spliceosomal RNA [Source:RFAM;Acc:RF00004]	236431258	236431080	+
MI0000077	1.06712	7.01369	hsa-mir-21	406991	ENSG00000199004	miRNA	miRBase:MI0000077	chr17	Mourelatos et al. named this sequence miR-21 precursor-17 and also reported the exact reverse complement of this predicted stem-loop sequence and erroneously assigned the name miR-104 [2].	57918698	57918627	+
chr9.trna7	3.20137	7.01369	trna7			tRNA		chr9	Type: His;Anticodon: GTG at 34-36 (14433976-14433974);Score: 64.63	14434009	14433938	-
ENSG00000241517	6.40273	7.01369	AL353662.4		ENSG00000241517	snRNA_pseudogene		chr9		34270920	34270823	-
ENSG00000206875	3.20137	7.01369	U6		ENSG00000206875	snRNA	RFAM:RF00026	chr6	U6 spliceosomal RNA [Source:RFAM;Acc:RF00026]	41986252	41986146	-
ENSG00000206908	8.53698	7.01369	U1		ENSG00000206908	snRNA	RFAM:RF00003	chr6	U1 spliceosomal RNA [Source:RFAM;Acc:RF00003]	53084222	53084059	+
ENSG00000200091	3.20137	7.01369	7SK		ENSG00000200091	snRNA	RFAM:RF00100	chr6	7SK RNA [Source:RFAM;Acc:RF00100]	76365015	76364686	-
ENSG00000206909	6.40273	6.31232	SNORA70		ENSG00000206909	snoRNA	RFAM:RF00156	chr5	Small nucleolar RNA SNORA70 [Source:RFAM;Acc:RF00156]	170793256	170793122	+
chr5.trna14	2.13424	6.31232	trna14			tRNA		chr5	Type: Pro;Anticodon: TGG at 33-35 (180615893-180615891);Score: 76.15	180615925	180615854	-
chr9.trna4	3.20137	6.31232	trna4			tRNA		chr9	Type: Arg;Anticodon: TCT at 34-36 (131102412-131102410);Score: 67.17;Possible intron: 38-55 (131102408-131102391)	131102445	131102355	-
ENSG00000201643	2.13424	6.31232	SNORA14A		ENSG00000201643	snoRNA	RFAM:RF00397	chr7	small nucleolar RNA, H/ACA box 14A [Source:HGNC Symbol;Acc:32602]	75573234	75573100	+
MI0003184	0	6.31232	hsa-mir-500a	574502	ENSG00000207785	miRNA	miRBase:MI0003184	chrX		49773122	49773039	+
chr6.trna16	1.06712	6.31232	trna16			tRNA		chr6	Type: Tyr;Anticodon: GTA at 34-36 (26577365-26577367);Score: 77.01;Possible intron: 38-53 (26577369-26577384)	26577420	26577332	+
chr6.trna71	2.13424	6.31232	trna71			tRNA		chr6	Type: Lys;Anticodon: TTT at 34-36 (28715554-28715556);Score: 72.00	28715593	28715521	+
chr6.trna107	9.6041	6.31232	trna107			tRNA		chr6	Type: Ala;Anticodon: TGC at 33-35 (28770615-28770613);Score: 59.75	28770647	28770577	-
ENSG00000207468	5.33561	6.31232	SNORA19		ENSG00000207468	snoRNA	RFAM:RF00413	chr10	small nucleolar RNA, H/ACA box 19 [Source:HGNC Symbol;Acc:32609]	120819650	120819523	-
ENSG00000241677	4.26849	6.31232	AC084398.2		ENSG00000241677	scRNA_pseudogene		chr12		102321622	102321559	-
chr13.trna1	2.13424	6.31232	trna1			tRNA		chr13	Type: Phe;Anticodon: GAA at 34-36 (95201943-95201941);Score: 84.19	95201976	95201904	-
chr5.trna19	0	5.61095	trna19			tRNA		chr5	Type: Leu;Anticodon: AAG at 35-37 (180524521-180524519);Score: 71.96	180524555	180524474	-
ENSG00000201010	0	5.61095	7SK		ENSG00000201010	snRNA	RFAM:RF00100	chr2	7SK RNA [Source:RFAM;Acc:RF00100]	48445038	48444714	+
ENSG00000207274	8.53698	5.61095	SNORA70		ENSG00000207274	snoRNA	RFAM:RF00156	chr2	Small nucleolar RNA SNORA70 [Source:RFAM;Acc:RF00156]	215711805	215711671	+
MI0000270	2.13424	5.61095	hsa-mir-181b-1	406955	ENSG00000207975	miRNA	miRBase:MI0000270|RFAM:RF00076	chr1	This human miRNA was predicted by computational methods using conservation with mouse and Fugu rubripes sequences [1]. Expression of the excised miR has been validated in zebrafish, and the ends mapped by cloning. Its expression was later verified in human BC-1 cells [3]. There are two predicted hairpin precursor sequences in the human genome; mir-181b-1 (MIR:MI0000270) is found on chromosome 1 […	198828111	198828002	-
ENSG00000207061	3.20137	5.61095	Y_RNA		ENSG00000207061	scRNA	RFAM:RF00019	chr7	Y RNA [Source:RFAM;Acc:RF00019]	155978917	155978816	-
chr6.trna6	4.26849	5.61095	trna6			tRNA		chr6	Type: Arg;Anticodon: ACG at 34-36 (26328401-26328403);Score: 72.37	26328440	26328368	+
chr6.trna14	1.06712	5.61095	trna14			tRNA		chr6	Type: Tyr;Anticodon: GTA at 34-36 (26569119-26569121);Score: 76.45;Possible intron: 38-55 (26569123-26569140)	26569176	26569086	+
chr6.trna33	3.20137	5.61095	trna33			tRNA		chr6	Type: His;Anticodon: GTG at 34-36 (27125939-27125941);Score: 64.63	27125977	27125906	+
ENSG00000201684	1.06712	5.61095	7SK		ENSG00000201684	snRNA	RFAM:RF00100	chr11	7SK RNA [Source:RFAM;Acc:RF00100]	67130179	67129885	+
ENSG00000222985	3.20137	5.61095	U2		ENSG00000222985	snRNA	RFAM:RF00004	chr14	U2 spliceosomal RNA [Source:RFAM;Acc:RF00004]	65591260	65591070	-
ENSG00000201902	5.33561	4.90958	SNORA39		ENSG00000201902	snoRNA	RFAM:RF00056	chr20	small nucleolar RNA, H/ACA box 39 [Source:HGNC Symbol;Acc:32632]	37076858	37076727	+
chr3.trna11	2.13424	4.90958	trna11			tRNA		chr3	Type: Arg;Anticodon: ACG at 34-36 (45730530-45730528);Score: 68.07	45730563	45730491	-
ENSG00000252139	3.20137	4.90958	SCARNA18		ENSG00000252139	snoRNA	RFAM:RF00283	chr18	small Cajal body-specific RNA 18 [Source:RFAM;Acc:RF00283]	47340813	47340731	+
chr17.trna31	1.06712	4.90958	trna31			tRNA		chr17	Type: Asn;Anticodon: GTT at 35-37 (36908073-36908071);Score: 82.24	36908107	36908034	-
ENSG00000222465	4.26849	4.90958	RNU2-5P		ENSG00000222465	snRNA	RFAM:RF00004	chr9	RNA, U2 small nuclear 5, pseudogene [Source:HGNC Symbol;Acc:10155]	72803666	72803487	-
ENSG00000202360	5.33561	4.90958	7SK		ENSG00000202360	snRNA	RFAM:RF00100	chr8	7SK RNA [Source:RFAM;Acc:RF00100]	102150541	102150187	+
MI0003760	1.06712	4.90958	hsa-mir-671	768213	ENSG00000211517	miRNA	miRBase:MI0003760	chr7	The mature sequence shown here represents the most commonly cloned form from large-scale cloning studies [2].	150935624	150935507	+
ENSG00000201517	4.26849	4.90958	U6		ENSG00000201517	snRNA	RFAM:RF00026	chrX	U6 spliceosomal RNA [Source:RFAM;Acc:RF00026]	48013502	48013408	-
ENSG00000202351	1.06712	4.90958	7SK		ENSG00000202351	snRNA	RFAM:RF00100	chr6	7SK RNA [Source:RFAM;Acc:RF00100]	13548245	13547936	+
chr6.trna21	1.06712	4.90958	trna21			tRNA		chr6	Type: Met;Anticodon: CAT at 34-36 (26701745-26701747);Score: 75.06	26701784	26701712	+
chr6.trna149	3.20137	4.90958	trna149			tRNA		chr6	Type: Lys;Anticodon: TTT at 34-36 (27302808-27302806);Score: 81.41	27302841	27302769	-
chr6.trna139	6.40273	4.90958	trna139			tRNA		chr6	Type: Val;Anticodon: AAC at 34-36 (27618746-27618744);Score: 81.58	27618779	27618707	-
ENSG00000200296	4.26849	4.90958	U1		ENSG00000200296	snRNA	RFAM:RF00003	chr12	U1 spliceosomal RNA [Source:RFAM;Acc:RF00003]	63244681	63244518	-
ENSG00000253007	5.33561	4.20821	SNORA50		ENSG00000253007	snoRNA	RFAM:RF00407	chr22	Small nucleolar RNA SNORA50 [Source:RFAM;Acc:RF00407]	34100908	34100772	-
ENSG00000199719	4.26849	4.20821	7SK		ENSG00000199719	snRNA	RFAM:RF00100	chr20	7SK RNA [Source:RFAM;Acc:RF00100]	18276095	18275787	-
chr4.trna3	7.46985	4.20821	trna3			tRNA		chr4	Type: Cys;Anticodon: GCA at 33-35 (124430044-124430042);Score: 77.71	124430076	124430005	-
ENSG00000206624	1.06712	4.20821	U1		ENSG00000206624	snRNA	RFAM:RF00003	chr5	U1 spliceosomal RNA [Source:RFAM;Acc:RF00003]	178311880	178311716	+
chr5.trna16	3.20137	4.20821	trna16			tRNA		chr5	Type: Leu;Anticodon: AAG at 35-37 (180601091-180601089);Score: 71.96	180601125	180601044	-
chr1.trna118	2.13424	4.20821	trna118			tRNA		chr1	Type: His;Anticodon: GTG at 34-36 (145396919-145396917);Score: 64.63	145396952	145396881	-
chr1.trna115	4.26849	4.20821	trna115			tRNA		chr1	Type: Asn;Anticodon: GTT at 35-37 (145979073-145979071);Score: 70.44	145979107	145979034	-
chr1.trna113	4.26849	4.20821	trna113			tRNA		chr1	Type: Asn;Anticodon: GTT at 35-37 (147520806-147520804);Score: 70.44	147520840	147520767	-
ENSG00000202408	1.06712	4.20821	U1		ENSG00000202408	snRNA	RFAM:RF00003	chr1	U1 spliceosomal RNA [Source:RFAM;Acc:RF00003]	147806886	147806736	-
ENSG00000199565	0	4.20821	Y_RNA		ENSG00000199565	scRNA	RFAM:RF00019	chr1	Y RNA [Source:RFAM;Acc:RF00019]	153698829	153698728	-
ENSG00000200419	1.06712	4.20821	Y_RNA		ENSG00000200419	scRNA	RFAM:RF00019	chr15	Y RNA [Source:RFAM;Acc:RF00019]	45884283	45884182	+
ENSG00000201510	0	4.20821	7SK		ENSG00000201510	snRNA	RFAM:RF00100	chr15	7SK RNA [Source:RFAM;Acc:RF00100]	77029321	77028982	+
MI0003647	3.20137	4.20821	hsa-mir-632	693217	ENSG00000207928	miRNA	miRBase:MI0003647	chr17		30677221	30677128	+
ENSG00000221676	5.33561	4.20821	RNU6ATAC		ENSG00000221676	snRNA	RFAM:RF00619	chr9	RNA, U6atac small nuclear (U12-dependent splicing) [Source:HGNC Symbol;Acc:34017]	137029686	137029561	-
ENSG00000199640	3.20137	4.20821	7SK		ENSG00000199640	snRNA	RFAM:RF00100	chr8	7SK RNA [Source:RFAM;Acc:RF00100]	50243106	50242769	+
chr6.trna156	2.13424	4.20821	trna156			tRNA		chr6	Type: Arg;Anticodon: ACG at 34-36 (27181662-27181660);Score: 68.07	27181695	27181623	-
chr6.trna140	5.33561	4.20821	trna140			tRNA		chr6	Type: Leu;Anticodon: CAA at 35-37 (27573490-27573488);Score: 68.53;Possible intron: 39-62 (27573486-27573463)	27573524	27573417	-
chr6.trna110	1.06712	4.20821	trna110			tRNA		chr6	Type: Ala;Anticodon: TGC at 33-35 (28757586-28757584);Score: 79.16	28757618	28757547	-
ENSG00000212579	5.33561	4.20821	SNORA40		ENSG00000212579	snoRNA	RFAM:RF00561	chr6	Small nucleolar RNA SNORA40 [Source:RFAM;Acc:RF00561]	35619722	35619595	+
MI0017312	7.46985	4.20821	hsa-mir-4680	100616113		miRNA	miRBase:MI0017312	chr10		112657913	112657848	+
ENSG00000200830	0	4.20821	7SK		ENSG00000200830	snRNA	RFAM:RF00100	chr12	7SK RNA [Source:RFAM;Acc:RF00100]	14706904	14706636	-
ENSG00000222210	0	4.20821	7SK		ENSG00000222210	snRNA	RFAM:RF00100	chr12	7SK RNA [Source:RFAM;Acc:RF00100]	58372060	58371748	-
chr11.trna13	0	4.20821	trna13			tRNA		chr11	Type: Phe;Anticodon: GAA at 34-36 (59333892-59333890);Score: 82.45	59333925	59333853	-
chr2.trna20	3.20137	3.50685	trna20			tRNA		chr2	Type: Glu;Anticodon: TTC at 34-36 (131094739-131094737);Score: 76.46	131094772	131094701	-
ENSG00000199879	1.06712	3.50685	U1		ENSG00000199879	snRNA	RFAM:RF00003	chr1	U1 spliceosomal RNA [Source:RFAM;Acc:RF00003]	147735907	147735751	+
chr1.trna98	1.06712	3.50685	trna98			tRNA		chr1	Type: Val;Anticodon: CAC at 34-36 (149298594-149298592);Score: 82.06	149298627	149298555	-
ENSG00000253047	3.20137	3.50685	SNORA40		ENSG00000253047	snoRNA	RFAM:RF00561	chr1	Small nucleolar RNA SNORA40 [Source:RFAM;Acc:RF00561]	150573135	150573015	-
ENSG00000207039	0	3.50685	Y_RNA		ENSG00000207039	scRNA	RFAM:RF00019	chr1	Y RNA [Source:RFAM;Acc:RF00019]	153758297	153758196	-
chr1.trna67	0	3.50685	trna67			tRNA		chr1	Type: Leu;Anticodon: CAG at 35-37 (161500180-161500178);Score: 77.22	161500214	161500132	-
chr1.trna49	0	3.50685	trna49			tRNA		chr1	Type: Glu;Anticodon: TTC at 34-36 (161582541-161582543);Score: 54.07	161582579	161582508	+
chr1.trna65	3.20137	3.50685	trna65			tRNA		chr1	Type: Pro;Anticodon: AGG at 33-35 (167684764-167684762);Score: 75.92	167684796	167684725	-
chr16.trna32	8.53698	3.50685	trna32			tRNA		chr16	Type: Lys;Anticodon: CTT at 34-36 (3207445-3207443);Score: 76.19	3207478	3207406	-
chr16.trna28	2.13424	3.50685	trna28			tRNA		chr16	Type: Pro;Anticodon: TGG at 33-35 (3234172-3234170);Score: 76.15	3234204	3234133	-
chr16.trna27	2.13424	3.50685	trna27			tRNA		chr16	Type: Leu;Anticodon: TAG at 35-37 (22207079-22207077);Score: 68.14	22207113	22207032	-
chr16.trna25	1.06712	3.50685	trna25			tRNA		chr16	Type: Gly;Anticodon: GCC at 33-35 (70812152-70812150);Score: 73.97	70812184	70812114	-
chr17.trna7	0	3.50685	trna7			tRNA		chr17	Type: Ser;Anticodon: GCT at 34-36 (8090217-8090219);Score: 85.34	8090265	8090184	+
chr17.trna34	1.06712	3.50685	trna34			tRNA		chr17	Type: Ile;Anticodon: AAT at 35-37 (8130348-8130346);Score: 80.89	8130382	8130309	-
chr17.trna26	4.26849	3.50685	trna26			tRNA		chr17	Type: Cys;Anticodon: GCA at 33-35 (37310783-37310781);Score: 77.71	37310815	37310744	-
MI0015844	0	3.50685	hsa-mir-4315-1	100423004		miRNA	miRBase:MI0015844	chr17		43552801	43552729	-
ENSG00000206805	3.20137	3.50685	Y_RNA		ENSG00000206805	scRNA	RFAM:RF00019	chr17	Y RNA [Source:RFAM;Acc:RF00019]	46556560	46556459	+
MI0000266	0	3.50685	hsa-mir-10a	406902	ENSG00000207777	miRNA	miRBase:MI0000266|RFAM:RF00104	chr17	This human miRNA was predicted by computational methods using conservation with mouse and Fugu rubripes sequences [1]. Expression of the excised miR has been validated in zebrafish, and the ends mapped by cloning. Mature products were later verified in human [2].	46657309	46657200	-
ENSG00000199313	4.26849	3.50685	U4		ENSG00000199313	snRNA	RFAM:RF00015	chr9	U4 spliceosomal RNA [Source:RFAM;Acc:RF00015]	127649828	127649689	-
ENSG00000201388	1.06712	3.50685	SNORA68		ENSG00000201388	snoRNA	RFAM:RF00263	chr19	Small nucleolar RNA SNORA68 [Source:RFAM;Acc:RF00263]	33099375	33099243	-
ENSG00000199667	1.06712	3.50685	Y_RNA		ENSG00000199667	scRNA	RFAM:RF00019	chr8	Y RNA [Source:RFAM;Acc:RF00019]	101197467	101197366	+
MI0003599	0	3.50685	hsa-mir-589	693174	ENSG00000207973	miRNA	miRBase:MI0003599	chr7		5535548	5535450	-
MI0000298	0	3.50685	hsa-mir-221	407006	ENSG00000207870	miRNA	miRBase:MI0000298	chrX	This human miRNA was predicted by computational methods using conservation with mouse and Fugu rubripes sequences [1]. Expression of the excised miR has been validated in zebrafish, and later validated in human HL-60 leukemia cells [2].	45605694	45605585	-
MI0003188	2.13424	3.50685	hsa-mir-503	574506	ENSG00000208005	miRNA	miRBase:MI0003188	chrX		133680428	133680358	-
MI0017274	3.20137	3.50685	hsa-mir-4647	100616124		miRNA	miRBase:MI0017274	chr6		44222022	44221943	-
ENSG00000201291	5.33561	3.50685	U1		ENSG00000201291	snRNA	RFAM:RF00003	chr6	U1 spliceosomal RNA [Source:RFAM;Acc:RF00003]	76183610	76183454	-
ENSG00000201228	2.13424	3.50685	Y_RNA		ENSG00000201228	scRNA	RFAM:RF00019	chr12	Y RNA [Source:RFAM;Acc:RF00019]	31659338	31659237	-
MI0017333	3.20137	3.50685	hsa-mir-4700	100616329		miRNA	miRBase:MI0017333	chr12		121161069	121160996	+
ENSG00000207315	6.40273	3.50685	SNORA28		ENSG00000207315	snoRNA	RFAM:RF00400	chr14	small nucleolar RNA, H/ACA box 28 [Source:HGNC Symbol;Acc:32618]	103804311	103804186	+
MI0000073	2.13424	3.50685	hsa-mir-19a	406979	ENSG00000207610	miRNA	miRBase:MI0000073	chr13	This sequence maps to chromosome 13 and is named miR-19a precursor-13 in reference [2].	92003226	92003145	+
ENSG00000201498	3.20137	2.80548	Y_RNA		ENSG00000201498	scRNA	RFAM:RF00019	chr20	Y RNA [Source:RFAM;Acc:RF00019]	32972071	32971971	-
ENSG00000207481	0	2.80548	Y_RNA		ENSG00000207481	scRNA	RFAM:RF00019	chr4	Y RNA [Source:RFAM;Acc:RF00019]	41305354	41305254	-
ENSG00000222644	1.06712	2.80548	U2		ENSG00000222644	snRNA	RFAM:RF00004	chr4	U2 spliceosomal RNA [Source:RFAM;Acc:RF00004]	76750742	76750607	-
ENSG00000200708	0	2.80548	7SK		ENSG00000200708	snRNA	RFAM:RF00100	chr2	7SK RNA [Source:RFAM;Acc:RF00100]	134353970	134353662	+
MI0000267	0	2.80548	hsa-mir-10b	406903	ENSG00000207744	miRNA	miRBase:MI0000267|RFAM:RF00104	chr2	This human miRNA was predicted by computational methods using conservation with mouse and Fugu rubripes sequences [1]. Expression of the excised miR has been validated in zebrafish, and the ends mapped by cloning. Michael et al. subsequently verified expression of miR-10b in human [2]. The mature sequence shown here represents the most commonly cloned form from large-scale cloning studies [3].	177015140	177015031	+
ENSG00000200379	1.06712	2.80548	7SK		ENSG00000200379	snRNA	RFAM:RF00100	chr3	7SK RNA [Source:RFAM;Acc:RF00100]	56106435	56106132	+
ENSG00000222389	8.53698	2.80548	U2		ENSG00000222389	snRNA	RFAM:RF00004	chr3	U2 spliceosomal RNA [Source:RFAM;Acc:RF00004]	81558815	81558627	+
ENSG00000251866	1.06712	2.80548	SCARNA21		ENSG00000251866	snoRNA	RFAM:RF00602	chr1	Small Cajal body specific RNA 21 [Source:RFAM;Acc:RF00602]	15868799	15868660	+
chr1.trna2	2.13424	2.80548	trna2			tRNA		chr1	Type: Gly;Anticodon: CCC at 33-35 (17053812-17053814);Score: 63.06	17053850	17053780	+
chr1.trna68	1.06712	2.80548	trna68			tRNA		chr1	Type: Gly;Anticodon: GCC at 33-35 (161493675-161493673);Score: 81.62	161493707	161493637	-
ENSG00000206659	1.06712	2.80548	Y_RNA		ENSG00000206659	scRNA	RFAM:RF00019	chr1	Y RNA [Source:RFAM;Acc:RF00019]	174991716	174991615	-
ENSG00000206637	3.20137	2.80548	SNORA70		ENSG00000206637	snoRNA	RFAM:RF00156	chr1	Small nucleolar RNA SNORA70 [Source:RFAM;Acc:RF00156]	201947723	201947589	+
ENSG00000221643	9.6041	2.80548	SNORA77		ENSG00000221643	snoRNA	RFAM:RF00599	chr1	small nucleolar RNA, H/ACA box 77 [Source:HGNC Symbol;Acc:32663]	203698833	203698709	+
ENSG00000221571	0	2.80548	U6atac		ENSG00000221571	snRNA	RFAM:RF00619	chr1	U6atac minor spliceosomal RNA [Source:RFAM;Acc:RF00619]	220999235	220999118	+
chr16.trna29	3.20137	2.80548	trna29			tRNA		chr16	Type: Pro;Anticodon: AGG at 33-35 (3232674-3232672);Score: 75.92	3232706	3232635	-
MI0017355	0	2.80548	hsa-mir-4720	100616150		miRNA	miRBase:MI0017355	chr16		81418698	81418623	+
MI0017932	0	2.80548	hsa-mir-5047	100616408		miRNA	miRBase:MI0017932	chr17		62497431	62497332	-
MI0015983	0	2.80548	hsa-mir-4315-2	100422961		miRNA	miRBase:MI0015983	chr17		62818220	62818148	-
chr17.trna21	33.0808	2.80548	trna21			tRNA		chr17	Type: Arg;Anticodon: CCT at 34-36 (73030565-73030563);Score: 73.41	73030598	73030526	-
ENSG00000242219	0	2.80548	AC011442.1		ENSG00000242219	scRNA_pseudogene	RFAM:RF00017	chr19		11122682	11122384	+
MI0003654	2.13424	2.80548	hsa-mir-639	693224	ENSG00000207707	miRNA	miRBase:MI0003654	chr19		14640452	14640355	+
ENSG00000252558	2.13424	2.80548	U6		ENSG00000252558	snRNA	RFAM:RF00026	chr8	U6 spliceosomal RNA [Source:RFAM;Acc:RF00026]	99204541	99204433	-
ENSG00000222946	0	2.80548	7SK		ENSG00000222946	snRNA	RFAM:RF00100	chrX	7SK RNA [Source:RFAM;Acc:RF00100]	12632316	12632122	-
ENSG00000238426	6.40273	2.80548	Y_RNA		ENSG00000238426	scRNA	RFAM:RF00019	chrX	Y RNA [Source:RFAM;Acc:RF00019]	41175842	41175741	+
ENSG00000202231	0	2.80548	SNORA9		ENSG00000202231	snoRNA	RFAM:RF00411	chrX	Small nucleolar RNA SNORA9 [Source:RFAM;Acc:RF00411]	100077741	100077609	-
chr6.trna36	2.13424	2.80548	trna36			tRNA		chr6	Type: Arg;Anticodon: ACG at 34-36 (27182985-27182987);Score: 68.07	27183024	27182952	+
chr6.trna146	1.06712	2.80548	trna146			tRNA		chr6	Type: Gln;Anticodon: CTG at 34-36 (27515569-27515567);Score: 72.00	27515602	27515531	-
chr6.trna130	0	2.80548	trna130			tRNA		chr6	Type: Gln;Anticodon: TTG at 34-36 (27763678-27763676);Score: 68.31	27763711	27763640	-
chr6.trna97	7.46985	2.80548	trna97			tRNA		chr6	Type: Met;Anticodon: CAT at 34-36 (28921081-28921079);Score: 76.58	28921114	28921042	-
MI0006326	0	2.80548	hsa-mir-1236	100302242	ENSG00000221267	miRNA	miRBase:MI0006326	chr6		31924717	31924616	-
ENSG00000252106	0	2.80548	Y_RNA		ENSG00000252106	scRNA	RFAM:RF00019	chr6	Y RNA [Source:RFAM;Acc:RF00019]	52844053	52843956	-
chr14.trna17	2.13424	2.80548	trna17			tRNA		chr14	Type: Tyr;Anticodon: GTA at 34-36 (21128177-21128175);Score: 71.83;Possible intron: 38-58 (21128173-21128153)	21128210	21128117	-
chr13.trna5	3.20137	2.80548	trna5			tRNA		chr13	Type: Glu;Anticodon: TTC at 34-36 (41634912-41634910);Score: 76.46	41634945	41634874	-
ENSG00000199876	1.06712	2.10411	7SK		ENSG00000199876	snRNA	RFAM:RF00100	chr22	7SK RNA [Source:RFAM;Acc:RF00100]	20455969	20455669	-
ENSG00000199691	1.06712	2.10411	7SK		ENSG00000199691	snRNA	RFAM:RF00100	chr20	7SK RNA [Source:RFAM;Acc:RF00100]	37390485	37390171	+
ENSG00000200867	3.20137	2.10411	7SK		ENSG00000200867	snRNA	RFAM:RF00100	chr4	7SK RNA [Source:RFAM;Acc:RF00100]	7114126	7113815	-
MI0003580	0	2.10411	hsa-mir-573	693158	ENSG00000207697	miRNA	miRBase:MI0003580	chr4		24521913	24521815	-
ENSG00000223006	0	2.10411	7SK		ENSG00000223006	snRNA	RFAM:RF00100	chr4	7SK RNA [Source:RFAM;Acc:RF00100]	121982633	121982327	-
ENSG00000201264	1.06712	2.10411	SNORD73		ENSG00000201264	snoRNA	RFAM:RF00071	chr4	Small nucleolar RNA SNORD73 [Source:RFAM;Acc:RF00071]	152023280	152023209	+
ENSG00000201715	0	2.10411	7SK		ENSG00000201715	snRNA	RFAM:RF00100	chr5	7SK RNA [Source:RFAM;Acc:RF00100]	17346064	17345725	+
ENSG00000206593	0	2.10411	U6		ENSG00000206593	snRNA	RFAM:RF00026	chr5	U6 spliceosomal RNA [Source:RFAM;Acc:RF00026]	108350641	108350535	-
ENSG00000221562	2.13424	2.10411	U6atac		ENSG00000221562	snRNA	RFAM:RF00619	chr5	U6atac minor spliceosomal RNA [Source:RFAM;Acc:RF00619]	129310694	129310584	+
ENSG00000202309	1.06712	2.10411	Y_RNA		ENSG00000202309	scRNA	RFAM:RF00019	chr2	Y RNA [Source:RFAM;Acc:RF00019]	39356068	39355967	-
ENSG00000223118	1.06712	2.10411	7SK		ENSG00000223118	snRNA	RFAM:RF00100	chr2	7SK RNA [Source:RFAM;Acc:RF00100]	124627147	124626833	-
ENSG00000199866	0	2.10411	Y_RNA		ENSG00000199866	scRNA	RFAM:RF00019	chr2	Y RNA [Source:RFAM;Acc:RF00019]	173422980	173422879	-
MI0016787	2.13424	2.10411	hsa-mir-4444-1	100616394		miRNA	miRBase:MI0016787	chr2		178077527	178077454	+
MI0000465	0	2.10411	hsa-mir-191	406966	ENSG00000207605	miRNA	miRBase:MI0000465	chr3	This miRNA sequence is predicted based on homology to a verified miRNA from mouse [1]. The expression of this miRNA was later confirmed in human HL-60 leukemia cells [2]. The mature sequence shown here represents the most commonly cloned form from large-scale cloning studies [4].	49058142	49058051	-
MI0019111	2.13424	2.10411	hsa-mir-4444-2			miRNA	miRBase:MI0019111	chr3		75263700	75263627	+
ENSG00000201031	1.06712	2.10411	Y_RNA		ENSG00000201031	scRNA	RFAM:RF00019	chr3	Y RNA [Source:RFAM;Acc:RF00019]	148812249	148812140	-
ENSG00000200418	11.7383	2.10411	SNORA63		ENSG00000200418	snoRNA	RFAM:RF00092	chr3	Small nucleolar RNA SNORA63 [Source:RFAM;Acc:RF00092]	186504234	186504112	+
ENSG00000239149	7.46985	2.10411	SNORA59A		ENSG00000239149	snoRNA	RFAM:RF01293	chr1	small nucleolar RNA, H/ACA box 59A [Source:HGNC Symbol;Acc:32653]	12567451	12567300	+
chr1.trna112	2.13424	2.10411	trna112			tRNA		chr1	Type: Gln;Anticodon: CTG at 34-36 (147737420-147737418);Score: 68.84	147737453	147737382	-
chr1.trna28	2.13424	2.10411	trna28			tRNA		chr1	Type: Gln;Anticodon: CTG at 34-36 (149186158-149186160);Score: 68.84	149186196	149186125	+
ENSG00000222222	2.13424	2.10411	U2		ENSG00000222222	snRNA	RFAM:RF00004	chr1	U2 spliceosomal RNA [Source:RFAM;Acc:RF00004]	150209504	150209315	+
chr1.trna79	1.06712	2.10411	trna79			tRNA		chr1	Type: Gly;Anticodon: TCC at 34-36 (161417413-161417411);Score: 73.26	161417446	161417375	-
chr1.trna76	1.06712	2.10411	trna76			tRNA		chr1	Type: Gly;Anticodon: TCC at 34-36 (161424794-161424792);Score: 73.26	161424827	161424756	-
chr1.trna73	1.06712	2.10411	trna73			tRNA		chr1	Type: Gly;Anticodon: TCC at 34-36 (161432204-161432202);Score: 73.26	161432237	161432166	-
chr1.trna70	1.06712	2.10411	trna70			tRNA		chr1	Type: Gly;Anticodon: TCC at 34-36 (161439585-161439583);Score: 73.26	161439618	161439547	-
chr1.trna50	0	2.10411	trna50			tRNA		chr1	Type: Asn;Anticodon: GTT at 35-37 (161591499-161591501);Score: 49.69	161591538	161591465	+
ENSG00000252612	1.06712	2.10411	Y_RNA		ENSG00000252612	scRNA	RFAM:RF00019	chr1	Y RNA [Source:RFAM;Acc:RF00019]	185235759	185235667	+
chr1.trna62	0	2.10411	trna62			tRNA		chr1	Type: Lys;Anticodon: TTT at 34-36 (204476197-204476195);Score: 83.80	204476230	204476158	-
chr16.trna2	8.53698	2.10411	trna2			tRNA		chr16	Type: Arg;Anticodon: CCT at 34-36 (3202934-3202936);Score: 71.53	3202973	3202901	+
chr16.trna3	2.13424	2.10411	trna3			tRNA		chr16	Type: Pro;Anticodon: TGG at 33-35 (3208955-3208957);Score: 76.15	3208994	3208923	+
chr16.trna8	2.13424	2.10411	trna8			tRNA		chr16	Type: Pro;Anticodon: TGG at 33-35 (3238126-3238128);Score: 76.15	3238165	3238094	+
chr16.trna17	0	2.10411	trna17			tRNA		chr16	Type: Leu;Anticodon: CAG at 35-37 (57333897-57333899);Score: 75.90	57333945	57333863	+
ENSG00000207072	0	2.10411	U6		ENSG00000207072	snRNA	RFAM:RF00026	chr18	U6 spliceosomal RNA [Source:RFAM;Acc:RF00026]	66526277	66526171	+
ENSG00000238977	7.46985	2.10411	SNORA59B		ENSG00000238977	snoRNA	RFAM:RF01293	chr17	small nucleolar RNA, H/ACA box 59B [Source:HGNC Symbol;Acc:32658]	19461024	19460873	+
ENSG00000221038	2.13424	2.10411	U6atac		ENSG00000221038	snRNA	RFAM:RF00619	chr17	U6atac minor spliceosomal RNA [Source:RFAM;Acc:RF00619]	29890913	29890787	-
chr17.trna15	3.20137	2.10411	trna15			tRNA		chr17	Type: Cys;Anticodon: GCA at 33-35 (37023930-37023932);Score: 77.71	37023969	37023898	+
chr17.trna27	4.26849	2.10411	trna27			tRNA		chr17	Type: Cys;Anticodon: GCA at 33-35 (37310026-37310024);Score: 77.71	37310058	37309987	-
ENSG00000207123	2.13424	2.10411	Y_RNA		ENSG00000207123	scRNA	RFAM:RF00019	chr17	Y RNA [Source:RFAM;Acc:RF00019]	60199782	60199681	+
MI0000065	4.26849	2.10411	hsa-let-7d	406886	ENSG00000199133	miRNA	miRBase:MI0000065|RFAM:RF00027	chr9	The mature sequence shown here represents the most commonly cloned form from large-scale cloning studies [3].	96941202	96941116	+
chr19.trna8	2.13424	2.10411	trna8			tRNA		chr19	Type: SeC(e);Anticodon: TCA at 36-38 (45981910-45981908);Score: 75.99	45981945	45981860	-
MI0001150	0	2.10411	hsa-mir-196b	442920	ENSG00000207584	miRNA	miRBase:MI0001150	chr7	miR-196b is predicted based on sequence homology to miR-196a [1]. Yekta et al. report that miR-196 miRNAs are expressed from HOX gene clusters in mammals, and that HOX genes in these clusters are targets of miR-196. Indeed, HOXB8 mRNA was shown to be a natural target for miR-196-directed cleavage through a perfectly complementary miR-target site. Other HOX genes have imperfect miR-196 complementa…	27209182	27209099	-
MI0000273	0	2.10411	hsa-mir-183	406959	ENSG00000207691	miRNA	miRBase:MI0000273	chr7	This human miRNA was predicted by computational methods using conservation with mouse and Fugu rubripes sequences [1]. Expression of the excised miR has been validated in zebrafish, and the 5' end mapped by PCR. Expression was later confirmed in human [2,3]. The mature sequence shown here represents the most commonly cloned form from large-scale cloning studies [3].	129414854	129414745	-
chr7.trna16	0	2.10411	trna16			tRNA		chr7	Type: Cys;Anticodon: GCA at 33-35 (149388311-149388309);Score: 69.30	149388343	149388272	-
ENSG00000239037	0	2.10411	snoU13		ENSG00000239037	snoRNA	RFAM:RF01210	chrX	Small nucleolar RNA U13 [Source:RFAM;Acc:RF01210]	152617034	152616931	+
ENSG00000241078	0	2.10411	AL589723.1		ENSG00000241078	tRNA_pseudogene		chr6		18053675	18053617	+
chr6.trna17	0	2.10411	trna17			tRNA		chr6	Type: Tyr;Anticodon: GTA at 34-36 (26595135-26595137);Score: 73.91;Possible intron: 38-53 (26595139-26595154)	26595190	26595102	+
chr6.trna24	0	2.10411	trna24			tRNA		chr6	Type: Ala;Anticodon: AGC at 34-36 (26730770-26730772);Score: 63.36	26730809	26730737	+
chr6.trna164	0	2.10411	trna164			tRNA		chr6	Type: Met;Anticodon: CAT at 34-36 (26735613-26735611);Score: 75.76	26735646	26735574	-
chr6.trna162	0	2.10411	trna162			tRNA		chr6	Type: Met;Anticodon: CAT at 34-36 (26758589-26758587);Score: 75.76	26758622	26758550	-
chr6.trna160	3.20137	2.10411	trna160			tRNA		chr6	Type: Ala;Anticodon: AGC at 34-36 (26773810-26773808);Score: 54.69	26773843	26773771	-
chr6.trna42	4.26849	2.10411	trna42			tRNA		chr6	Type: Gln;Anticodon: CTG at 34-36 (27263245-27263247);Score: 68.41	27263283	27263212	+
chr6.trna138	5.33561	2.10411	trna138			tRNA		chr6	Type: Arg;Anticodon: ACG at 34-36 (27638383-27638381);Score: 68.07	27638416	27638344	-
chr6.trna120	1.06712	2.10411	trna120			tRNA		chr6	Type: Ala;Anticodon: AGC at 33-35 (28626053-28626051);Score: 75.78	28626085	28626014	-
chr6.trna113	0	2.10411	trna113			tRNA		chr6	Type: Ala;Anticodon: TGC at 33-35 (28726180-28726178);Score: 67.60	28726212	28726141	-
chr6.trna72	0	2.10411	trna72			tRNA		chr6	Type: Phe;Anticodon: GAA at 34-36 (28732197-28732199);Score: 59.98	28732236	28732164	+
ENSG00000202241	1.06712	2.10411	7SK		ENSG00000202241	snRNA	RFAM:RF00100	chr6	7SK RNA [Source:RFAM;Acc:RF00100]	30832329	30832027	+
chr6.trna95	2.13424	2.10411	trna95			tRNA		chr6	Type: Ala;Anticodon: AGC at 34-36 (58141916-58141914);Score: 42.26	58141949	58141877	-
ENSG00000244420	2.13424	2.10411	AL391807.1		ENSG00000244420	snoRNA_pseudogene	RFAM:RF00012	chr6		69375137	69375061	-
chr6.trna87	0	2.10411	trna87			tRNA		chr6	Type: Glu;Anticodon: CTC at 34-36 (126101431-126101429);Score: 76.61	126101464	126101393	-
chr10.trna4	0	2.10411	trna4			tRNA		chr10	Type: Asn;Anticodon: GTT at 35-37 (22518477-22518475);Score: 82.24	22518511	22518438	-
ENSG00000212148	0	2.10411	SNORA40		ENSG00000212148	snoRNA	RFAM:RF00561	chr10	Small nucleolar RNA SNORA40 [Source:RFAM;Acc:RF00561]	36727716	36727589	+
ENSG00000199550	3.20137	2.10411	Y_RNA		ENSG00000199550	scRNA	RFAM:RF00019	chr11	Y RNA [Source:RFAM;Acc:RF00019]	2393980	2393868	+
chr11.trna14	0	2.10411	trna14			tRNA		chr11	Type: Lys;Anticodon: TTT at 34-36 (59327847-59327845);Score: 83.80	59327880	59327808	-
chr14.trna22	2.13424	2.10411	trna22			tRNA		chr14	Type: Pro;Anticodon: AGG at 33-35 (21081599-21081597);Score: 75.92	21081631	21081560	-
chr14.trna21	0	2.10411	trna21			tRNA		chr14	Type: Thr;Anticodon: TGT at 34-36 (21081988-21081986);Score: 80.94	21082021	21081949	-
chr14.trna20	2.13424	2.10411	trna20			tRNA		chr14	Type: Thr;Anticodon: TGT at 34-36 (21099358-21099356);Score: 79.46	21099391	21099319	-
chr14.trna6	2.13424	2.10411	trna6			tRNA		chr14	Type: Pro;Anticodon: TGG at 33-35 (21152207-21152209);Score: 76.15	21152246	21152175	+
MI0000091	1.06712	1.40274	hsa-mir-33a	407039	ENSG00000207932	miRNA	miRBase:MI0000091	chr22	The mature sequence shown here represents the most commonly cloned form from large-scale cloning studies [2].	42297016	42296948	+
MI0000108	2.13424	1.40274	hsa-mir-103a-2	406896	ENSG00000199024	miRNA	miRBase:MI0000108	chr20	This sequence was localised to chromosome 20 and named mir-103-20 in reference [1].	3898218	3898141	+
ENSG00000199218	0	1.40274	7SK		ENSG00000199218	snRNA	RFAM:RF00100	chr20	7SK RNA [Source:RFAM;Acc:RF00100]	51714523	51714191	+
ENSG00000199420	1.06712	1.40274	7SK		ENSG00000199420	snRNA	RFAM:RF00100	chr4	7SK RNA [Source:RFAM;Acc:RF00100]	15095718	15095391	-
ENSG00000201533	0	1.40274	7SK		ENSG00000201533	snRNA	RFAM:RF00100	chr4	7SK RNA [Source:RFAM;Acc:RF00100]	140606581	140606281	-
ENSG00000207293	0	1.40274	Y_RNA		ENSG00000207293	scRNA	RFAM:RF00019	chr5	Y RNA [Source:RFAM;Acc:RF00019]	56465036	56464935	-
ENSG00000222706	0	1.40274	7SK		ENSG00000222706	snRNA	RFAM:RF00100	chr5	7SK RNA [Source:RFAM;Acc:RF00100]	113589451	113589210	+
ENSG00000202105	1.06712	1.40274	Y_RNA		ENSG00000202105	scRNA	RFAM:RF00019	chr5	Y RNA [Source:RFAM;Acc:RF00019]	122846231	122846130	-
chr5.trna3	0	1.40274	trna3			tRNA		chr5	Type: Leu;Anticodon: AAG at 35-37 (180528874-180528876);Score: 71.96	180528921	180528840	+
chr5.trna8	0	1.40274	trna8			tRNA		chr5	Type: Ala;Anticodon: TGC at 33-35 (180633900-180633902);Score: 74.45	180633939	180633868	+
chr5.trna12	0	1.40274	trna12			tRNA		chr5	Type: Val;Anticodon: AAC at 34-36 (180645309-180645307);Score: 86.79	180645342	180645270	-
ENSG00000207386	1.06712	1.40274	Y_RNA		ENSG00000207386	scRNA	RFAM:RF00019	chr2	Y RNA [Source:RFAM;Acc:RF00019]	206890421	206890317	+
ENSG00000222678	0	1.40274	7SK		ENSG00000222678	snRNA	RFAM:RF00100	chr2	7SK RNA [Source:RFAM;Acc:RF00100]	220455706	220455409	-
ENSG00000239128	2.13424	1.40274	snoU13		ENSG00000239128	snoRNA	RFAM:RF01210	chr3	Small nucleolar RNA U13 [Source:RFAM;Acc:RF01210]	47292116	47292013	-
ENSG00000241529	0	1.40274	AC055740.1		ENSG00000241529	scRNA_pseudogene	RFAM:RF00017	chr3		113351746	113351551	+
ENSG00000222627	0	1.40274	U2		ENSG00000222627	snRNA	RFAM:RF00004	chr3	U2 spliceosomal RNA [Source:RFAM;Acc:RF00004]	127794092	127793916	-
ENSG00000201229	1.06712	1.40274	SNORA63		ENSG00000201229	snoRNA	RFAM:RF00092	chr3	Small nucleolar RNA SNORA63 [Source:RFAM;Acc:RF00092]	183169776	183169645	+
MI0005714	1.06712	1.40274	hsa-mir-922	100126321	ENSG00000216042	miRNA	miRBase:MI0005714	chr3		197401447	197401367	-
ENSG00000239505	0	1.40274	TRNAV34P		ENSG00000239505	tRNA_pseudogene	RFAM:RF00005	chr1	transfer RNA valine 34 (anticodon CAC) pseudogene [Source:HGNC Symbol;Acc:35052]	17186765	17186693	+
chr1.trna3	0	1.40274	trna3			tRNA		chr1	Type: Val;Anticodon: CAC at 34-36 (17186726-17186728);Score: 41.96	17186765	17186693	+
ENSG00000252802	2.13424	1.40274	Y_RNA		ENSG00000252802	scRNA	RFAM:RF00019	chr1	Y RNA [Source:RFAM;Acc:RF00019]	26920532	26920431	-
chr1.trna124	1.06712	1.40274	trna124			tRNA		chr1	Type: Asn;Anticodon: GTT at 35-37 (143879871-143879869);Score: 66.79	143879905	143879832	-
chr1.trna22	0	1.40274	trna22			tRNA		chr1	Type: Gln;Anticodon: CTG at 34-36 (147800970-147800972);Score: 56.30	147801008	147800937	+
chr1.trna97	3.20137	1.40274	trna97			tRNA		chr1	Type: Asn;Anticodon: GTT at 35-37 (149326311-149326309);Score: 59.90	149326345	149326272	-
chr1.trna89	1.06712	1.40274	trna89			tRNA		chr1	Type: Asn;Anticodon: GTT at 35-37 (149711837-149711835);Score: 71.43	149711871	149711798	-
chr1.trna82	0	1.40274	trna82			tRNA		chr1	Type: Gly;Anticodon: TCC at 34-36 (161409999-161409997);Score: 55.96	161410032	161409961	-
chr1.trna45	1.06712	1.40274	trna45			tRNA		chr1	Type: Gly;Anticodon: TCC at 34-36 (161500936-161500938);Score: 73.26	161500974	161500903	+
chr1.trna54	3.20137	1.40274	trna54			tRNA		chr1	Type: Lys;Anticodon: TTT at 34-36 (204475688-204475690);Score: 83.80	204475727	204475655	+
chr1.trna56	2.13424	1.40274	trna56			tRNA		chr1	Type: Thr;Anticodon: TGT at 34-36 (222638380-222638382);Score: 83.03	222638419	222638347	+
MI0006429	0	1.40274	hsa-mir-1282	100302254	ENSG00000221792	miRNA	miRBase:MI0006429	chr15		44085957	44085857	-
chr15.trna9	0	1.40274	trna9			tRNA		chr15	Type: His;Anticodon: GTG at 34-36 (45490842-45490840);Score: 64.63	45490875	45490804	-
ENSG00000200120	0	1.40274	Y_RNA		ENSG00000200120	scRNA	RFAM:RF00019	chr15	Y RNA [Source:RFAM;Acc:RF00019]	49430060	49429959	-
ENSG00000222174	0	1.40274	7SK		ENSG00000222174	snRNA	RFAM:RF00100	chr18	7SK RNA [Source:RFAM;Acc:RF00100]	586850	586517	-
ENSG00000206865	1.06712	1.40274	Y_RNA		ENSG00000206865	scRNA	RFAM:RF00019	chr18	Y RNA [Source:RFAM;Acc:RF00019]	54420557	54420457	-
MI0000813	0	1.40274	hsa-mir-324	442898	ENSG00000199053	miRNA	miRBase:MI0000813	chr17	This sequence is the predicted homologue of a miRNA cloned from rat neuronal tissue [1,2]. Expression of the miRNA from the 3' arm of the hairpin was later verified in human BC-1 cells [3]. The 5' end of the miRNA may be offset with respect to previous annotations. miR-324-3p cloned in [4] has a 1 nt 3' extension (U), which is incompatible with the genome sequence.	7126698	7126616	-
chr17.trna41	1.06712	1.40274	trna41			tRNA		chr17	Type: Ser;Anticodon: CGA at 34-36 (8042247-8042245);Score: 92.09	8042280	8042199	-
chr17.trna9	0	1.40274	trna9			tRNA		chr17	Type: Ile;Anticodon: AAT at 35-37 (8090945-8090947);Score: 80.66	8090984	8090911	+
chr17.trna39	0	1.40274	trna39			tRNA		chr17	Type: Trp;Anticodon: CCA at 33-35 (8124226-8124224);Score: 74.81	8124258	8124187	-
MI0005559	0	1.40274	hsa-mir-744	100126313	ENSG00000211589	miRNA	miRBase:MI0005559	chr17	This sequence was identified as a miRNA candidate by Berezikov et al. using RAKE and MPSS techniques [1]. Expression was later confirmed by cloning [2].	11985313	11985216	+
MI0001445	0	1.40274	hsa-mir-423	494335	ENSG00000199071	miRNA	miRBase:MI0001445	chr17	miR-423 (renamed miR-423-3p here) is expressed in human promyelocytic leukemia (HL-60) cells [1]. The level of expression was shown to be up-regulated 48 hours after TPA-induction. The mature sequence shown here represents the most commonly cloned form from large-scale cloning studies [2].	28444190	28444097	+
chr17.trna14	0	1.40274	trna14			tRNA		chr17	Type: Thr;Anticodon: CGT at 33-35 (29877125-29877127);Score: 79.77	29877164	29877093	+
ENSG00000243582	1.06712	1.40274	AC087650.2		ENSG00000243582	snRNA_pseudogene		chr17		41445450	41445276	-
ENSG00000222976	1.06712	1.40274	7SK		ENSG00000222976	snRNA	RFAM:RF00100	chr17	7SK RNA [Source:RFAM;Acc:RF00100]	55867093	55866810	+
chr17.trna23	4.26849	1.40274	trna23			tRNA		chr17	Type: Arg;Anticodon: CCG at 34-36 (66016052-66016050);Score: 65.49	66016085	66016013	-
ENSG00000238746	0	1.40274	snoU13		ENSG00000238746	snoRNA	RFAM:RF01210	chr9	Small nucleolar RNA U13 [Source:RFAM;Acc:RF01210]	97934880	97934777	-
ENSG00000240158	1.06712	1.40274	AC011496.1		ENSG00000240158	snoRNA_pseudogene	RFAM:RF00012	chr19		40620612	40620541	-
ENSG00000240493	0	1.40274	TRNAK38P		ENSG00000240493	tRNA_pseudogene	RFAM:RF00005	chr19	transfer RNA lysine 38 (anticodon UUU) pseudogene [Source:HGNC Symbol;Acc:35053]	41748214	41748142	-
chr19.trna9	0	1.40274	trna9			tRNA		chr19	Type: Lys;Anticodon: TTT at 34-36 (41748181-41748179);Score: 53.63	41748214	41748142	-
ENSG00000206950	0	1.40274	Y_RNA		ENSG00000206950	scRNA	RFAM:RF00019	chr8	Y RNA [Source:RFAM;Acc:RF00019]	14190172	14190064	+
MI0000255	0	1.40274	hsa-mir-30d	407033	ENSG00000199153	miRNA	miRBase:MI0000255	chr8		135817188	135817119	-
ENSG00000222974	0	1.40274	7SK		ENSG00000222974	snRNA	RFAM:RF00100	chr7	7SK RNA [Source:RFAM;Acc:RF00100]	12916571	12916309	+
ENSG00000200847	0	1.40274	Y_RNA		ENSG00000200847	scRNA	RFAM:RF00019	chr7	Y RNA [Source:RFAM;Acc:RF00019]	23531512	23531411	-
ENSG00000200656	1.06712	1.40274	SNORA5B		ENSG00000200656	snoRNA	RFAM:RF00392	chr7	small nucleolar RNA, H/ACA box 5B [Source:HGNC Symbol;Acc:32589]	45145698	45145567	-
MI0017979	0	1.40274	hsa-mir-5090			miRNA	miRBase:MI0017979	chr7		102106273	102106189	+
ENSG00000238324	0	1.40274	7SK		ENSG00000238324	snRNA	RFAM:RF00100	chr7	7SK RNA [Source:RFAM;Acc:RF00100]	102498202	102497897	+
chr7.trna19	0	1.40274	trna19			tRNA		chr7	Type: Cys;Anticodon: GCA at 33-35 (149292344-149292342);Score: 57.52	149292376	149292305	-
MI0000782	0	1.40274	hsa-mir-374a	442919	ENSG00000199168	miRNA	miRBase:MI0000782	chrX		73507192	73507121	-
MI0005531	0	1.40274	hsa-mir-450b	100126302	ENSG00000216001	miRNA	miRBase:MI0005531	chrX		133674292	133674215	-
MI0016092	0	1.40274	hsa-mir-3691	100500900		miRNA	miRBase:MI0016092	chr6		5148556	5148467	-
chr6.trna168	0	1.40274	trna168			tRNA		chr6	Type: Trp;Anticodon: CCA at 33-35 (26331711-26331709);Score: 74.00	26331743	26331672	-
chr6.trna11	0	1.40274	trna11			tRNA		chr6	Type: Ile;Anticodon: AAT at 35-37 (26554384-26554386);Score: 80.66	26554423	26554350	+
chr6.trna163	0	1.40274	trna163			tRNA		chr6	Type: Ile;Anticodon: AAT at 35-37 (26745294-26745292);Score: 79.57	26745328	26745255	-
chr6.trna161	1.06712	1.40274	trna161			tRNA		chr6	Type: Ala;Anticodon: AGC at 34-36 (26771329-26771327);Score: 63.36	26771362	26771290	-
chr6.trna30	0	1.40274	trna30			tRNA		chr6	Type: Pro;Anticodon: CGG at 33-35 (27059553-27059555);Score: 71.93	27059592	27059521	+
chr6.trna154	0	1.40274	trna154			tRNA		chr6	Type: Ile;Anticodon: AAT at 35-37 (27205389-27205387);Score: 80.66	27205423	27205350	-
chr6.trna44	2.13424	1.40274	trna44			tRNA		chr6	Type: Ser;Anticodon: AGA at 34-36 (27446624-27446626);Score: 88.01	27446672	27446591	+
chr6.trna47	2.13424	1.40274	trna47			tRNA		chr6	Type: Ser;Anticodon: AGA at 34-36 (27470851-27470853);Score: 88.01	27470899	27470818	+
chr6.trna147	2.13424	1.40274	trna147			tRNA		chr6	Type: Ser;Anticodon: AGA at 34-36 (27509602-27509600);Score: 88.50	27509635	27509554	-
chr6.trna129	0	1.40274	trna129			tRNA		chr6	Type: Met;Anticodon: CAT at 33-35 (27870310-27870308);Score: 68.98	27870342	27870271	-
chr6.trna62	1.06712	1.40274	trna62			tRNA		chr6	Type: Ser;Anticodon: GCT at 34-36 (28180848-28180850);Score: 83.46	28180896	28180815	+
chr6.trna124	0	1.40274	trna124			tRNA		chr6	Type: Arg;Anticodon: TCG at 34-36 (28510930-28510928);Score: 69.08	28510963	28510891	-
chr6.trna109	1.06712	1.40274	trna109			tRNA		chr6	Type: Phe;Anticodon: GAA at 34-36 (28758538-28758536);Score: 84.19	28758571	28758499	-
chr6.trna98	1.06712	1.40274	trna98			tRNA		chr6	Type: Leu;Anticodon: AAG at 35-37 (28911446-28911444);Score: 69.84	28911480	28911399	-
chr6.trna76	0	1.40274	trna76			tRNA		chr6	Type: Lys;Anticodon: TTT at 34-36 (28918839-28918841);Score: 83.80	28918878	28918806	+
ENSG00000252253	0	1.40274	Y_RNA		ENSG00000252253	scRNA	RFAM:RF00019	chr6	Y RNA [Source:RFAM;Acc:RF00019]	52955301	52955199	+
ENSG00000201581	0	1.40274	7SK		ENSG00000201581	snRNA	RFAM:RF00100	chr10	7SK RNA [Source:RFAM;Acc:RF00100]	6191903	6191586	+
ENSG00000222072	4.26849	1.40274	Y_RNA		ENSG00000222072	scRNA	RFAM:RF00019	chr10	Y RNA [Source:RFAM;Acc:RF00019]	102667037	102666931	-
ENSG00000207029	0	1.40274	U6		ENSG00000207029	snRNA	RFAM:RF00026	chr10	U6 spliceosomal RNA [Source:RFAM;Acc:RF00026]	104351387	104351281	+
MI0000434	0	1.40274	hsa-let-7i	406891	ENSG00000199179	miRNA	miRBase:MI0000434	chr12	This miRNA sequence is predicted based on homology to a verified miRNA from mouse [1], later verified in human [2].	62997549	62997466	+
ENSG00000238528	0	1.40274	snoU13		ENSG00000238528	snoRNA	RFAM:RF01210	chr12	Small nucleolar RNA U13 [Source:RFAM;Acc:RF01210]	66739602	66739499	+
ENSG00000207387	1.06712	1.40274	Y_RNA		ENSG00000207387	scRNA	RFAM:RF00019	chr12	Y RNA [Source:RFAM;Acc:RF00019]	71300798	71300697	+
ENSG00000202335	0	1.40274	SNORD50		ENSG00000202335	snoRNA	RFAM:RF00278	chr12	Small nucleolar RNA SNORD50 [Source:RFAM;Acc:RF00278]	110934226	110934157	-
chr12.trna13	0	1.40274	trna13			tRNA		chr12	Type: Ala;Anticodon: TGC at 33-35 (125406340-125406338);Score: 74.45	125406372	125406301	-
ENSG00000252329	0	1.40274	SCARNA16		ENSG00000252329	snoRNA	RFAM:RF00424	chr11	Small Cajal body specific RNA 16 [Source:RFAM;Acc:RF00424]	12926535	12926364	-
ENSG00000206808	0	1.40274	Y_RNA		ENSG00000206808	scRNA	RFAM:RF00019	chr11	Y RNA [Source:RFAM;Acc:RF00019]	33193036	33192927	-
ENSG00000252140	0	1.40274	SNORD22		ENSG00000252140	snoRNA	RFAM:RF00099	chr11	Small nucleolar RNA SNORD22 [Source:RFAM;Acc:RF00099]	62621757	62621633	-
ENSG00000207024	2.13424	1.40274	Y_RNA		ENSG00000207024	scRNA	RFAM:RF00019	chr11	Y RNA [Source:RFAM;Acc:RF00019]	64063610	64063509	+
ENSG00000238752	2.13424	1.40274	snoU13		ENSG00000238752	snoRNA	RFAM:RF01210	chr11	Small nucleolar RNA U13 [Source:RFAM;Acc:RF01210]	65820699	65820615	+
MI0005543	0	1.40274	hsa-mir-708	100126333	ENSG00000211997	miRNA	miRBase:MI0005543	chr11		79113153	79113066	-
chr14.trna23	3.20137	1.40274	trna23			tRNA		chr14	Type: Pro;Anticodon: AGG at 33-35 (21077534-21077532);Score: 75.92	21077566	21077495	-
ENSG00000201573	0	1.40274	Y_RNA		ENSG00000201573	scRNA	RFAM:RF00019	chr14	Y RNA [Source:RFAM;Acc:RF00019]	50935216	50935115	-
ENSG00000222640	0	1.40274	U2		ENSG00000222640	snRNA	RFAM:RF00004	chr14	U2 spliceosomal RNA [Source:RFAM;Acc:RF00004]	70827805	70827609	+
ENSG00000200406	0	1.40274	SNORD114-23		ENSG00000200406	snoRNA	RFAM:RF00181	chr14	small nucleolar RNA, C/D box 114-23 [Source:HGNC Symbol;Acc:33011]	101450284	101450213	+
chr13.trna7	0	1.40274	trna7			tRNA		chr13	Type: Asn;Anticodon: GTT at 35-37 (31248140-31248138);Score: 82.24	31248174	31248101	-
MI0003637	0	1.40274	hsa-mir-623	693208	ENSG00000207719	miRNA	miRBase:MI0003637	chr13		100008482	100008385	+
MI0016008	1.06712	0.701369	hsa-mir-3618	100500860		miRNA	miRBase:MI0016008	chr22		20073356	20073269	+
MI0006443	0	0.701369	hsa-mir-1306	100302197	ENSG00000221366	miRNA	miRBase:MI0006443	chr22		20073665	20073581	+
ENSG00000201078	0	0.701369	7SK		ENSG00000201078	snRNA	RFAM:RF00100	chr22	7SK RNA [Source:RFAM;Acc:RF00100]	37451387	37451073	-
MI0003682	0	0.701369	hsa-mir-658	724028	ENSG00000207945	miRNA	miRBase:MI0003682	chr22		38240378	38240279	-
MI0000063	1.06712	0.701369	hsa-let-7b	406884	ENSG00000207875	miRNA	miRBase:MI0000063|RFAM:RF00027	chr22		46509648	46509566	+
ENSG00000202380	0	0.701369	U1		ENSG00000202380	snRNA	RFAM:RF00003	chr20	U1 spliceosomal RNA [Source:RFAM;Acc:RF00003]	5870858	5870701	+
MI0016048	0	0.701369	hsa-mir-3648	100500862		miRNA	miRBase:MI0016048	chr21		9826011	9825832	+
ENSG00000206675	0	0.701369	U6		ENSG00000206675	snRNA	RFAM:RF00026	chr4	U6 spliceosomal RNA [Source:RFAM;Acc:RF00026]	39299331	39299225	-
ENSG00000200998	0	0.701369	Y_RNA		ENSG00000200998	scRNA	RFAM:RF00019	chr4	Y RNA [Source:RFAM;Acc:RF00019]	79553539	79553427	-
ENSG00000239466	3.20137	0.701369	AC104082.1		ENSG00000239466	scRNA_pseudogene	RFAM:RF00017	chr4		85609168	85608879	-
ENSG00000207260	0	0.701369	U6		ENSG00000207260	snRNA	RFAM:RF00026	chr4	U6 spliceosomal RNA [Source:RFAM;Acc:RF00026]	110913587	110913481	+
ENSG00000202536	2.13424	0.701369	Y_RNA		ENSG00000202536	scRNA	RFAM:RF00019	chr4	Y RNA [Source:RFAM;Acc:RF00019]	113677073	113676973	-
ENSG00000201516	2.13424	0.701369	SNORA51		ENSG00000201516	snoRNA	RFAM:RF00432	chr4	Small nucleolar RNA SNORA51 [Source:RFAM;Acc:RF00432]	177019436	177019314	+
ENSG00000244154	0	0.701369	AC093824.1		ENSG00000244154	scRNA_pseudogene	RFAM:RF00019	chr4		186032435	186032375	-
ENSG00000210678	1.06712	0.701369	RNU6ATAC2P		ENSG00000210678	snRNA	RFAM:RF00619	chr5	RNA, U6atac small nuclear 2, pseudogene [Source:HGNC Symbol;Acc:34092]	55593516	55593391	-
MI0016807	0	0.701369	hsa-mir-4461	100616209		miRNA	miRBase:MI0016807	chr5		134263802	134263729	+
ENSG00000200378	0	0.701369	RNU5B-4P		ENSG00000200378	snRNA	RFAM:RF00020	chr5	RNA, U5B small nuclear 4, pseudogene [Source:HGNC Symbol;Acc:34184]	138783706	138783596	+
MI0016055	0	0.701369	hsa-mir-3655	100500820		miRNA	miRBase:MI0016055	chr5		140027511	140027429	+
chr5.trna2	0	0.701369	trna2			tRNA		chr5	Type: Val;Anticodon: CAC at 34-36 (180524103-180524105);Score: 87.39	180524142	180524070	+
chr5.trna6	0	0.701369	trna6			tRNA		chr5	Type: Val;Anticodon: CAC at 34-36 (180600683-180600685);Score: 87.39	180600722	180600650	+
chr5.trna10	0	0.701369	trna10			tRNA		chr5	Type: Val;Anticodon: CAC at 34-36 (180649434-180649432);Score: 87.39	180649467	180649395	-
ENSG00000240638	0	0.701369	TRNAG32P		ENSG00000240638	tRNA_pseudogene	RFAM:RF00005	chr2	transfer RNA glycine 32 (anticodon CCC) pseudogene [Source:HGNC Symbol;Acc:35030]	11691898	11691827	+
chr2.trna1	0	0.701369	trna1			tRNA		chr2	Type: Gly;Anticodon: CCC at 34-36 (11691860-11691862);Score: 43.42	11691898	11691827	+
ENSG00000212455	3.20137	0.701369	SNORA40		ENSG00000212455	snoRNA	RFAM:RF00561	chr2	Small nucleolar RNA SNORA40 [Source:RFAM;Acc:RF00561]	18221999	18221872	-
ENSG00000202344	0	0.701369	7SK		ENSG00000202344	snRNA	RFAM:RF00100	chr2	7SK RNA [Source:RFAM;Acc:RF00100]	56179149	56178789	-
ENSG00000238465	0	0.701369	snoU13		ENSG00000238465	snoRNA	RFAM:RF01210	chr2	Small nucleolar RNA U13 [Source:RFAM;Acc:RF01210]	70139931	70139827	+
ENSG00000202382	3.20137	0.701369	Y_RNA		ENSG00000202382	scRNA	RFAM:RF00019	chr2	Y RNA [Source:RFAM;Acc:RF00019]	85594809	85594708	+
ENSG00000201806	0	0.701369	RNU4-8P		ENSG00000201806	snRNA	RFAM:RF00015	chr2	RNA, U4 small nuclear 8, pseudogene [Source:HGNC Symbol;Acc:10195]	98281194	98281054	-
ENSG00000222923	0	0.701369	U2		ENSG00000222923	snRNA	RFAM:RF00004	chr2	U2 spliceosomal RNA [Source:RFAM;Acc:RF00004]	115177879	115177702	+
chr2.trna19	1.06712	0.701369	trna19			tRNA		chr2	Type: Gly;Anticodon: GCC at 33-35 (157257697-157257695);Score: 81.62	157257729	157257659	-
ENSG00000222404	0	0.701369	7SK		ENSG00000222404	snRNA	RFAM:RF00100	chr2	7SK RNA [Source:RFAM;Acc:RF00100]	158155670	158155319	-
ENSG00000201649	1.06712	0.701369	Y_RNA		ENSG00000201649	scRNA	RFAM:RF00019	chr2	Y RNA [Source:RFAM;Acc:RF00019]	201237992	201237898	+
ENSG00000202008	1.06712	0.701369	Y_RNA		ENSG00000202008	scRNA	RFAM:RF00019	chr2	Y RNA [Source:RFAM;Acc:RF00019]	202288327	202288236	+
ENSG00000201875	0	0.701369	7SK		ENSG00000201875	snRNA	RFAM:RF00100	chr2	7SK RNA [Source:RFAM;Acc:RF00100]	206765682	206765354	+
ENSG00000199906	0	0.701369	RNU5B-2P		ENSG00000199906	snRNA	RFAM:RF00020	chr3	RNA, U5B small nuclear 2, pseudogene [Source:HGNC Symbol;Acc:34182]	40540494	40540382	-
MI0001448	0	0.701369	hsa-mir-425	494337	ENSG00000199032	miRNA	miRBase:MI0001448	chr3	The mature sequences were previously named miR-425-5p and miR-425-3p in [2] and here. Landgraf et al. show that the 5' product is the predominant one [3]. The mature sequence shown here represents the most commonly cloned form from large-scale cloning studies [3].	49057667	49057581	-
MI0015881	0	0.701369	hsa-mir-4273	100422955		miRNA	miRBase:MI0015881	chr3		75787514	75787431	+
ENSG00000202412	0	0.701369	Y_RNA		ENSG00000202412	scRNA	RFAM:RF00019	chr3	Y RNA [Source:RFAM;Acc:RF00019]	129537876	129537775	+
chr3.trna7	1.06712	0.701369	trna7			tRNA		chr3	Type: Cys;Anticodon: GCA at 33-35 (131947983-131947981);Score: 74.42	131948015	131947944	-
ENSG00000201778	0	0.701369	Y_RNA		ENSG00000201778	scRNA	RFAM:RF00019	chr3	Y RNA [Source:RFAM;Acc:RF00019]	156871429	156871337	+
MI0000438	0	0.701369	hsa-mir-15b	406949	ENSG00000207779	miRNA	miRBase:MI0000438	chr3	This miRNA sequence was predicted based on homology to a verified miRNA from mouse [1]. Michael et al. subsequently verified expression of miR-15b in human [2].	160122473	160122376	+
ENSG00000206932	0	0.701369	U6		ENSG00000206932	snRNA	RFAM:RF00026	chr3	U6 spliceosomal RNA [Source:RFAM;Acc:RF00026]	180949631	180949525	+
ENSG00000223117	0	0.701369	7SK		ENSG00000223117	snRNA	RFAM:RF00100	chr3	7SK RNA [Source:RFAM;Acc:RF00100]	190360292	190359952	+
ENSG00000201860	0	0.701369	Y_RNA		ENSG00000201860	scRNA	RFAM:RF00019	chr3	Y RNA [Source:RFAM;Acc:RF00019]	191359026	191358924	+
chr1.trna136	0	0.701369	trna136			tRNA		chr1	Type: Asn;Anticodon: GTT at 35-37 (16847119-16847117);Score: 77.65	16847153	16847080	-
MI0000736	0	0.701369	hsa-mir-30c-1	407031	ENSG00000207962	miRNA	miRBase:MI0000736	chr1	miR-30c was cloned from mouse heart and brain tissues by Lagos-Quintana et al. [1]. Two human hairpin precursor sequences are predicted based on homology with the mouse sequences, on chromosomes 1 (MIR:MI0000736) and 6 (MIR:MI0000254) [3]. Expression of miR-30c was later validated in human HL-60 leukemia cells [2].	41223044	41222956	+
MI0003941	0	0.701369	hsa-mir-761	100313892	ENSG00000212076	miRNA	miRBase:MI0003941	chr1	Berezikov et al. proposed this sequence as a miRNA candidate based on the RAKE method [1]. Artzi et al. later showed that it is a homolog of a validated miRNA in mouse [2].	52302074	52302016	-
ENSG00000201003	2.13424	0.701369	SNORA58		ENSG00000201003	snoRNA	RFAM:RF00418	chr1	Small nucleolar RNA SNORA58 [Source:RFAM;Acc:RF00418]	54236826	54236691	-
ENSG00000199831	0	0.701369	7SK		ENSG00000199831	snRNA	RFAM:RF00100	chr1	7SK RNA [Source:RFAM;Acc:RF00100]	55842525	55842199	-
ENSG00000244256	0	0.701369	AL109925.1		ENSG00000244256	scRNA_pseudogene	RFAM:RF00017	chr1		64121718	64121426	+
ENSG00000201487	2.13424	0.701369	SNORD45B		ENSG00000201487	snoRNA	RFAM:RF00279	chr1	small nucleolar RNA, C/D box 45B [Source:HGNC Symbol;Acc:10185]	76255233	76255162	+
ENSG00000251837	0	0.701369	Y_RNA		ENSG00000251837	scRNA	RFAM:RF00019	chr1	Y RNA [Source:RFAM;Acc:RF00019]	93493063	93492967	-
chr1.trna9	2.13424	0.701369	trna9			tRNA		chr1	Type: Arg;Anticodon: TCT at 34-36 (94313162-94313164);Score: 71.18;Possible intron: 38-49 (94313166-94313177)	94313213	94313129	+
MI0005767	0	0.701369	hsa-mir-942	100126331	ENSG00000215930	miRNA	miRBase:MI0005767	chr1		117637350	117637265	+
chr1.trna121	0	0.701369	trna121			tRNA		chr1	Type: Gln;Anticodon: CTG at 34-36 (144839474-144839472);Score: 44.40	144839507	144839436	-
chr1.trna120	0	0.701369	trna120			tRNA		chr1	Type: Gln;Anticodon: CTG at 34-36 (145379358-145379356);Score: 44.40	145379391	145379320	-
chr1.trna117	0	0.701369	trna117			tRNA		chr1	Type: Gly;Anticodon: TCC at 34-36 (145397902-145397900);Score: 73.26	145397935	145397864	-
ENSG00000244591	1.06712	0.701369	TRNAQ51P		ENSG00000244591	tRNA_pseudogene	RFAM:RF00005	chr1	transfer RNA glutamine 51 (anticodon CUG) pseudogene [Source:HGNC Symbol;Acc:35108]	147825760	147825689	+
chr1.trna23	1.06712	0.701369	trna23			tRNA		chr1	Type: Gln;Anticodon: CTG at 34-36 (147825722-147825724);Score: 43.68	147825760	147825689	+
chr1.trna108	1.06712	0.701369	trna108			tRNA		chr1	Type: Asn;Anticodon: GTT at 35-37 (148598353-148598351);Score: 80.52	148598387	148598314	-
chr1.trna107	1.06712	0.701369	trna107			tRNA		chr1	Type: Asn;Anticodon: GTT at 35-37 (148760395-148760393);Score: 80.52	148760429	148760356	-
chr1.trna94	0	0.701369	trna94			tRNA		chr1	Type: Glu;Anticodon: TTC at 34-36 (149664394-149664392);Score: 40.45	149664427	149664355	-
chr1.trna81	0	0.701369	trna81			tRNA		chr1	Type: Asp;Anticodon: GTC at 34-36 (161410653-161410651);Score: 72.92	161410686	161410615	-
chr1.trna78	0	0.701369	trna78			tRNA		chr1	Type: Asp;Anticodon: GTC at 34-36 (161418071-161418069);Score: 72.92	161418104	161418033	-
chr1.trna75	0	0.701369	trna75			tRNA		chr1	Type: Asp;Anticodon: GTC at 34-36 (161425452-161425450);Score: 72.92	161425485	161425414	-
chr1.trna72	0	0.701369	trna72			tRNA		chr1	Type: Asp;Anticodon: GTC at 34-36 (161432862-161432860);Score: 72.92	161432895	161432824	-
chr1.trna69	0	0.701369	trna69			tRNA		chr1	Type: Asp;Anticodon: GTC at 34-36 (161440243-161440241);Score: 72.92	161440276	161440205	-
chr1.trna47	0	0.701369	trna47			tRNA		chr1	Type: Asn;Anticodon: GTT at 35-37 (161510065-161510067);Score: 83.66	161510104	161510031	+
MI0016011	0	0.701369	hsa-mir-3620	100500810		miRNA	miRBase:MI0016011	chr1		228285042	228284964	+
MI0006275	0	0.701369	hsa-mir-1182	100302132	ENSG00000221290	miRNA	miRBase:MI0006275	chr1		231155670	231155574	-
chr16.trna1	3.20137	0.701369	trna1			tRNA		chr16	Type: Arg;Anticodon: CCG at 34-36 (3200708-3200710);Score: 69.88	3200747	3200675	+
chr16.trna9	3.20137	0.701369	trna9			tRNA		chr16	Type: Pro;Anticodon: AGG at 33-35 (3239666-3239668);Score: 75.92	3239705	3239634	+
MI0017356	4.26849	0.701369	hsa-mir-4721	100616256		miRNA	miRBase:MI0017356	chr16		28855328	28855240	-
chr16.trna26	0	0.701369	trna26			tRNA		chr16	Type: Leu;Anticodon: CAG at 35-37 (57334440-57334438);Score: 75.90	57334474	57334392	-
ENSG00000223154	0	0.701369	Y_RNA		ENSG00000223154	scRNA	RFAM:RF00019	chr16	Y RNA [Source:RFAM;Acc:RF00019]	66584470	66584360	+
ENSG00000238343	0	0.701369	snoU13		ENSG00000238343	snoRNA	RFAM:RF01210	chr16	Small nucleolar RNA U13 [Source:RFAM;Acc:RF01210]	68347243	68347142	-
ENSG00000200164	1.06712	0.701369	Y_RNA		ENSG00000200164	scRNA	RFAM:RF00019	chr16	Y RNA [Source:RFAM;Acc:RF00019]	69225126	69225026	+
chr15.trna8	1.06712	0.701369	trna8			tRNA		chr15	Type: His;Anticodon: GTG at 34-36 (45492649-45492647);Score: 64.63	45492682	45492611	-
chr15.trna1	0	0.701369	trna1			tRNA		chr15	Type: His;Anticodon: GTG at 34-36 (45493382-45493384);Score: 64.63	45493420	45493349	+
MI0017346	0	0.701369	hsa-mir-4712	100616396		miRNA	miRBase:MI0017346	chr15		50652607	50652526	+
ENSG00000206995	2.13424	0.701369	Y_RNA		ENSG00000206995	scRNA	RFAM:RF00019	chr15	Y RNA [Source:RFAM;Acc:RF00019]	52455049	52454948	+
ENSG00000212279	0	0.701369	snosnR60_Z15		ENSG00000212279	snoRNA	RFAM:RF00591	chr15	Small nucleolar RNA snR60/Z15/Z230/Z193/J17 [Source:RFAM;Acc:RF00309]	74783372	74783299	-
MI0006416	0	0.701369	hsa-mir-1276	100302121	ENSG00000221634	miRNA	miRBase:MI0006416	chr15		86313809	86313727	-
chr15.trna4	1.06712	0.701369	trna4			tRNA		chr15	Type: Arg;Anticodon: TCG at 34-36 (89878337-89878339);Score: 76.93	89878376	89878304	+
chr17.trna2	0	0.701369	trna2			tRNA		chr17	Type: Lys;Anticodon: TTT at 34-36 (8022506-8022508);Score: 83.80	8022545	8022473	+
chr17.trna4	0	0.701369	trna4			tRNA		chr17	Type: Arg;Anticodon: TCT at 34-36 (8024276-8024278);Score: 71.27;Possible intron: 38-52 (8024280-8024294)	8024330	8024243	+
chr17.trna38	0	0.701369	trna38			tRNA		chr17	Type: Asp;Anticodon: GTC at 34-36 (8125594-8125592);Score: 72.92	8125627	8125556	-
chr17.trna36	0	0.701369	trna36			tRNA		chr17	Type: Thr;Anticodon: AGT at 35-37 (8129592-8129590);Score: 84.06	8129626	8129553	-
chr17.trna29	2.13424	0.701369	trna29			tRNA		chr17	Type: Cys;Anticodon: GCA at 33-35 (37017976-37017974);Score: 70.63	37018008	37017937	-
chr17.trna28	1.06712	0.701369	trna28			tRNA		chr17	Type: Cys;Anticodon: GCA at 33-35 (37025584-37025582);Score: 77.18	37025616	37025545	-
MI0017878	0	0.701369	hsa-mir-5010			miRNA	miRBase:MI0017878	chr17		40666325	40666206	+
ENSG00000238723	1.06712	0.701369	Y_RNA		ENSG00000238723	scRNA	RFAM:RF00019	chr17	Y RNA [Source:RFAM;Acc:RF00019]	44292537	44292436	-
MI0000462	1.06712	0.701369	hsa-mir-152	406943	ENSG00000207947	miRNA	miRBase:MI0000462	chr17	This miRNA sequence is predicted based on homology to a verified miRNA from mouse [1], later verified in human [2].	46114613	46114527	-
MI0000238	0	0.701369	hsa-mir-196a-1	406972	ENSG00000210741	miRNA	miRBase:MI0000238	chr17	Lagos-Quintana et al. [1] cloned this miRNA from human osteoblast sarcoma cells. Lim et al [2] independently predicted this miRNA by computational methods using conservation with mouse and Fugu rubripes sequences [2]. Expression of the excised miR was validated in zebrafish. The sequence maps to human chromosome 17. Yekta et al. report that miR-196 miRNAs are expressed from HOX gene clusters in m…	46709921	46709852	-
chr17.trna16	0	0.701369	trna16			tRNA		chr17	Type: Gln;Anticodon: TTG at 34-36 (47269923-47269925);Score: 73.77	47269961	47269890	+
ENSG00000207127	0	0.701369	Y_RNA		ENSG00000207127	scRNA	RFAM:RF00019	chr17	Y RNA [Source:RFAM;Acc:RF00019]	47494212	47494106	-
ENSG00000207410	0	0.701369	SNORA8		ENSG00000207410	snoRNA	RFAM:RF00393	chr17	Small nucleolar RNA SNORA8 [Source:RFAM;Acc:RF00393]	65267723	65267585	+
MI0003650	0	0.701369	hsa-mir-635	693220	ENSG00000207561	miRNA	miRBase:MI0003650	chr17		66420689	66420592	-
MI0017297	0	0.701369	hsa-mir-4667	100616214		miRNA	miRBase:MI0017297	chr9		35608156	35608091	+
ENSG00000200502	0	0.701369	Y_RNA		ENSG00000200502	scRNA	RFAM:RF00019	chr9	Y RNA [Source:RFAM;Acc:RF00019]	37160234	37160134	+
ENSG00000239908	0	0.701369	AL137072.1		ENSG00000239908	scRNA_pseudogene	RFAM:RF00017	chr9		102865121	102864841	+
MI0000090	0	0.701369	hsa-mir-32	407036	ENSG00000207698	miRNA	miRBase:MI0000090	chr9	The mature sequence shown here represents the most commonly cloned form from large-scale cloning studies [2].	111808578	111808509	-
ENSG00000238298	0	0.701369	snoU13		ENSG00000238298	snoRNA	RFAM:RF01210	chr9	Small nucleolar RNA U13 [Source:RFAM;Acc:RF01210]	133325342	133325241	+
chr19.trna1	0	0.701369	trna1			tRNA		chr19	Type: Asn;Anticodon: GTT at 35-37 (1383596-1383598);Score: 82.24	1383635	1383562	+
MI0008330	0	0.701369	hsa-mir-1909	100302210	ENSG00000223244	miRNA	miRBase:MI0008330	chr19		1816237	1816158	-
ENSG00000206669	0	0.701369	Y_RNA		ENSG00000206669	scRNA	RFAM:RF00019	chr19	Y RNA [Source:RFAM;Acc:RF00019]	37349231	37349129	-
ENSG00000207281	0	0.701369	Y_RNA		ENSG00000207281	scRNA	RFAM:RF00019	chr19	Y RNA [Source:RFAM;Acc:RF00019]	40845071	40844966	-
MI0000746	0	0.701369	hsa-mir-99b	407056	ENSG00000207550	miRNA	miRBase:MI0000746	chr19	This sequence is the predicted human homologue of mouse miR-99b, cloned from mouse brain [1] and embryonic stem cells [2,3]. Its expression was later validated in human [4-6].	52195934	52195865	+
ENSG00000206975	0	0.701369	U6		ENSG00000206975	snRNA	RFAM:RF00026	chr8	U6 spliceosomal RNA [Source:RFAM;Acc:RF00026]	57829749	57829643	+
ENSG00000200151	0	0.701369	7SK		ENSG00000200151	snRNA	RFAM:RF00100	chr8	7SK RNA [Source:RFAM;Acc:RF00100]	92607469	92607193	+
chr8.trna11	0	0.701369	trna11			tRNA		chr8	Type: Ser;Anticodon: AGA at 34-36 (96281933-96281931);Score: 88.01	96281966	96281885	-
ENSG00000242906	1.06712	0.701369	AP004289.1		ENSG00000242906	snoRNA_pseudogene	RFAM:RF00012	chr8		100305268	100305199	+
ENSG00000207334	0	0.701369	U6		ENSG00000207334	snRNA	RFAM:RF00026	chr8	U6 spliceosomal RNA [Source:RFAM;Acc:RF00026]	119988858	119988752	+
chr8.trna10	0	0.701369	trna10			tRNA		chr8	Type: Met;Anticodon: CAT at 34-36 (124169509-124169507);Score: 79.85	124169542	124169470	-
ENSG00000201782	3.20137	0.701369	7SK		ENSG00000201782	snRNA	RFAM:RF00100	chr8	7SK RNA [Source:RFAM;Acc:RF00100]	129233049	129232750	+
MI0000815	0	0.701369	hsa-mir-339	442907	ENSG00000199023	miRNA	miRBase:MI0000815	chr7	This sequence is the predicted homologue of a miRNA cloned from rat neuronal tissue [1,3]. Expression of mature miRNA was later verified in human [2,4]. The mature sequence shown here represents the most commonly cloned form from large-scale cloning studies [4].	1062662	1062569	-
ENSG00000201566	2.13424	0.701369	Y_RNA		ENSG00000201566	scRNA	RFAM:RF00019	chr7	Y RNA [Source:RFAM;Acc:RF00019]	37474819	37474718	+
ENSG00000206763	1.06712	0.701369	U6		ENSG00000206763	snRNA	RFAM:RF00026	chr7	U6 spliceosomal RNA [Source:RFAM;Acc:RF00026]	92331128	92331022	-
ENSG00000194647	0	0.701369	U1		ENSG00000194647	snRNA	RFAM:RF00003	chr7	U1 spliceosomal RNA [Source:RFAM;Acc:RF00003]	119646155	119646030	-
chr7.trna2	3.20137	0.701369	trna2			tRNA		chr7	Type: Pro;Anticodon: AGG at 33-35 (128423536-128423538);Score: 75.92	128423575	128423504	+
ENSG00000200629	0	0.701369	Y_RNA		ENSG00000200629	scRNA	RFAM:RF00019	chr7	Y RNA [Source:RFAM;Acc:RF00019]	128804802	128804690	+
chr7.trna3	1.06712	0.701369	trna3			tRNA		chr7	Type: Arg;Anticodon: CCT at 34-36 (139025479-139025481);Score: 67.28	139025518	139025446	+
chr7.trna17	0	0.701369	trna17			tRNA		chr7	Type: Cys;Anticodon: GCA at 33-35 (149344085-149344083);Score: 71.81	149344117	149344046	-
chr7.trna14	0	0.701369	trna14			tRNA		chr7	Type: Cys;Anticodon: GCA at 33-35 (149361947-149361949);Score: 60.15	149361986	149361915	+
ENSG00000207151	0	0.701369	Y_RNA		ENSG00000207151	scRNA	RFAM:RF00019	chrX	Y RNA [Source:RFAM;Acc:RF00019]	11134313	11134212	-
MI0000068	1.06712	0.701369	hsa-let-7f-2	406889	ENSG00000208012	miRNA	miRBase:MI0000068|RFAM:RF00027	chrX		53584235	53584153	-
chrX.trna1	0	0.701369	trna1			tRNA		chrX	Type: Gln;Anticodon: TTG at 34-36 (55206699-55206701);Score: 34.66	55206737	55206666	+
ENSG00000199769	1.06712	0.701369	U3		ENSG00000199769	snoRNA	RFAM:RF00012	chrX	Small nucleolar RNA U3 [Source:RFAM;Acc:RF00012]	70066145	70065931	-
ENSG00000199751	1.06712	0.701369	Y_RNA		ENSG00000199751	scRNA	RFAM:RF00019	chrX	Y RNA [Source:RFAM;Acc:RF00019]	70711017	70710916	-
ENSG00000207426	0	0.701369	Y_RNA		ENSG00000207426	scRNA	RFAM:RF00019	chrX	Y RNA [Source:RFAM;Acc:RF00019]	95956618	95956506	-
ENSG00000206900	1.06712	0.701369	U6		ENSG00000206900	snRNA	RFAM:RF00026	chrX	U6 spliceosomal RNA [Source:RFAM;Acc:RF00026]	131714251	131714145	-
ENSG00000242576	0	0.701369	AL138724.1		ENSG00000242576	snRNA_pseudogene	RFAM:RF00004	chr6		17731153	17731091	-
ENSG00000201442	0	0.701369	Y_RNA		ENSG00000201442	scRNA	RFAM:RF00019	chr6	Y RNA [Source:RFAM;Acc:RF00019]	17737790	17737689	-
chr6.trna175	0	0.701369	trna175			tRNA		chr6	Type: Ser;Anticodon: GCT at 36-38 (26305766-26305764);Score: 67.16	26305801	26305718	-
chr6.trna174	0	0.701369	trna174			tRNA		chr6	Type: Gln;Anticodon: TTG at 34-36 (26311462-26311460);Score: 68.31	26311495	26311424	-
chr6.trna173	0	0.701369	trna173			tRNA		chr6	Type: Gln;Anticodon: TTG at 34-36 (26312013-26312011);Score: 68.31	26312046	26311975	-
chr6.trna171	1.06712	0.701369	trna171			tRNA		chr6	Type: Met;Anticodon: CAT at 33-35 (26313391-26313389);Score: 68.98	26313423	26313352	-
chr6.trna8	2.13424	0.701369	trna8			tRNA		chr6	Type: Arg;Anticodon: ACG at 34-36 (26537759-26537761);Score: 72.37	26537798	26537726	+
chr6.trna9	0	0.701369	trna9			tRNA		chr6	Type: Val;Anticodon: CAC at 34-36 (26538315-26538317);Score: 87.39	26538354	26538282	+
chr6.trna15	0	0.701369	trna15			tRNA		chr6	Type: Tyr;Anticodon: GTA at 34-36 (26575831-26575833);Score: 72.82;Possible intron: 38-54 (26575835-26575851)	26575887	26575798	+
chr6.trna18	0	0.701369	trna18			tRNA		chr6	Type: Ala;Anticodon: AGC at 34-36 (26673623-26673625);Score: 60.72	26673662	26673590	+
chr6.trna19	0	0.701369	trna19			tRNA		chr6	Type: Ala;Anticodon: AGC at 34-36 (26682748-26682750);Score: 62.45	26682787	26682715	+
chr6.trna27	0	0.701369	trna27			tRNA		chr6	Type: Met;Anticodon: CAT at 34-36 (26766477-26766479);Score: 75.76	26766516	26766444	+
chr6.trna159	0	0.701369	trna159			tRNA		chr6	Type: Ala;Anticodon: AGC at 34-36 (26796045-26796043);Score: 62.45	26796078	26796006	-
chr6.trna29	0	0.701369	trna29			tRNA		chr6	Type: Ile;Anticodon: TAT at 35-37 (26988159-26988161);Score: 67.58;Possible intron: 39-58 (26988163-26988182)	26988218	26988125	+
chr6.trna35	0	0.701369	trna35			tRNA		chr6	Type: Ser;Anticodon: CGA at 34-36 (27177661-27177663);Score: 90.35	27177709	27177628	+
chr6.trna145	0	0.701369	trna145			tRNA		chr6	Type: Ser;Anticodon: AGA at 34-36 (27521240-27521238);Score: 79.96	27521273	27521192	-
chr6.trna57	1.06712	0.701369	trna57			tRNA		chr6	Type: Ile;Anticodon: AAT at 35-37 (27636396-27636398);Score: 76.09	27636435	27636362	+
chr6.trna137	1.06712	0.701369	trna137			tRNA		chr6	Type: Ser;Anticodon: CGA at 34-36 (27640277-27640275);Score: 89.16	27640310	27640229	-
chr6.trna131	4.26849	0.701369	trna131			tRNA		chr6	Type: Gln;Anticodon: CTG at 34-36 (27759173-27759171);Score: 66.25	27759206	27759135	-
chr6.trna128	0	0.701369	trna128			tRNA		chr6	Type: Gly;Anticodon: GCC at 33-35 (27870724-27870722);Score: 81.62	27870756	27870686	-
chr6.trna127	0	0.701369	trna127			tRNA		chr6	Type: Thr;Anticodon: TGT at 35-37 (28442368-28442366);Score: 84.82	28442402	28442329	-
ENSG00000240597	2.13424	0.701369	TRNAA46P		ENSG00000240597	tRNA_pseudogene	RFAM:RF00005	chr6	transfer RNA alanine 46 (anticodon UGC) pseudogene [Source:HGNC Symbol;Acc:35106]	28601930	28601859	-
chr6.trna122	2.13424	0.701369	trna122			tRNA		chr6	Type: Ala;Anticodon: TGC at 33-35 (28601898-28601896);Score: 42.75	28601930	28601859	-
chr6.trna121	0	0.701369	trna121			tRNA		chr6	Type: Thr;Anticodon: CGT at 35-37 (28616023-28616021);Score: 80.30	28616057	28615984	-
chr6.trna114	3.20137	0.701369	trna114			tRNA		chr6	Type: Arg;Anticodon: CCG at 34-36 (28710768-28710766);Score: 69.88	28710801	28710729	-
chr6.trna104	1.06712	0.701369	trna104			tRNA		chr6	Type: Ala;Anticodon: TGC at 33-35 (28785051-28785049);Score: 70.95	28785083	28785012	-
chr6.trna73	1.06712	0.701369	trna73			tRNA		chr6	Type: Arg;Anticodon: CCG at 34-36 (28849198-28849200);Score: 69.88	28849237	28849165	+
chr6.trna100	2.13424	0.701369	trna100			tRNA		chr6	Type: Leu;Anticodon: CAA at 35-37 (28864071-28864069);Score: 68.23;Possible intron: 39-61 (28864067-28864045)	28864105	28864000	-
chr6.trna75	0	0.701369	trna75			tRNA		chr6	Type: Met;Anticodon: CAT at 34-36 (28912385-28912387);Score: 76.58	28912424	28912352	+
chr6.trna96	0	0.701369	trna96			tRNA		chr6	Type: Phe;Anticodon: GAA at 34-36 (28949488-28949486);Score: 84.19	28949521	28949449	-
chr6.trna77	2.13424	0.701369	trna77			tRNA		chr6	Type: Glu;Anticodon: CTC at 34-36 (28950009-28950011);Score: 76.61	28950047	28949976	+
chr6.trna94	1.06712	0.701369	trna94			tRNA		chr6	Type: Ala;Anticodon: AGC at 34-36 (58142628-58142626);Score: 54.62	58142661	58142589	-
chr6.trna91	0	0.701369	trna91			tRNA		chr6	Type: Ala;Anticodon: AGC at 34-36 (58182718-58182716);Score: 62.45	58182751	58182679	-
MI0000088	0	0.701369	hsa-mir-30a	407029	ENSG00000207827	miRNA	miRBase:MI0000088	chr6	The mature sequences miR-30 [1] and miR-97 [2] appear to originate from the same precursor. Subsequent data confirm that both arms of the precursor appear to give rise to mature miRNA sequences (Pfeffer S, pers. comm.). Landgraf et al. later showed that the 5' product is the predominant one [5]. Related miRNAs are processed from the 5' arms of other precursor loci (mir-30b, MIR:MI0000441; mir-30c…	72113324	72113254	-
ENSG00000199303	1.06712	0.701369	Y_RNA		ENSG00000199303	scRNA	RFAM:RF00019	chr6	Y RNA [Source:RFAM;Acc:RF00019]	100090223	100090113	-
ENSG00000200198	1.06712	0.701369	7SK		ENSG00000200198	snRNA	RFAM:RF00100	chr6	7SK RNA [Source:RFAM;Acc:RF00100]	106352562	106352248	+
ENSG00000238490	0	0.701369	Y_RNA		ENSG00000238490	scRNA	RFAM:RF00019	chr6	Y RNA [Source:RFAM;Acc:RF00019]	108382134	108382022	+
ENSG00000251803	0	0.701369	Y_RNA		ENSG00000251803	scRNA	RFAM:RF00019	chr10	Y RNA [Source:RFAM;Acc:RF00019]	17445619	17445507	+
ENSG00000207264	0	0.701369	RNU6-15		ENSG00000207264	snRNA	RFAM:RF00026	chr10	RNA, U6 small nuclear 15 [Source:HGNC Symbol;Acc:34259]	21610996	21610890	+
ENSG00000199222	0	0.701369	Y_RNA		ENSG00000199222	scRNA	RFAM:RF00019	chr10	Y RNA [Source:RFAM;Acc:RF00019]	21770746	21770645	+
MI0003780	0	0.701369	hsa-mir-1296	100302150	ENSG00000221063	miRNA	miRBase:MI0003780	chr10		65132808	65132717	-
ENSG00000200789	0	0.701369	U1		ENSG00000200789	snRNA	RFAM:RF00003	chr10	U1 spliceosomal RNA [Source:RFAM;Acc:RF00003]	85763235	85763088	+
ENSG00000201412	0	0.701369	Y_RNA		ENSG00000201412	scRNA	RFAM:RF00019	chr10	Y RNA [Source:RFAM;Acc:RF00019]	94470365	94470256	-
ENSG00000200737	2.13424	0.701369	Y_RNA		ENSG00000200737	scRNA	RFAM:RF00019	chr10	Y RNA [Source:RFAM;Acc:RF00019]	99181064	99180952	-
ENSG00000212440	0	0.701369	SNORA75		ENSG00000212440	snoRNA	RFAM:RF00072	chr12	Small nucleolar RNA SNORA75 [Source:RFAM;Acc:RF00072]	9439418	9439269	-
MI0000279	0	0.701369	hsa-mir-196a-2	406973	ENSG00000207924	miRNA	miRBase:MI0000279	chr12	This human miRNA was predicted by computational methods using conservation with mouse and Fugu rubripes sequences [1]. Expression of the excised miR has been validated in zebrafish, and the ends mapped by cloning. miR-196a was later validated in human [3,4]. Yekta et al. report that miR-196 miRNAs are expressed from HOX gene clusters in mammals, and that HOX genes in these clusters are targets of…	54385631	54385522	+
MI0000811	0	0.701369	hsa-mir-148b	442892	ENSG00000199122	miRNA	miRBase:MI0000811	chr12	This sequence is the predicted homologue of a miRNA cloned from rat neuronal tissue [1,2]. Its expression was later verified in human [3,4].	54731098	54731000	+
ENSG00000200011	0	0.701369	Y_RNA		ENSG00000200011	scRNA	RFAM:RF00019	chr12	Y RNA [Source:RFAM;Acc:RF00019]	93854602	93854501	-
ENSG00000243015	0	0.701369	AC025260.1		ENSG00000243015	scRNA_pseudogene	RFAM:RF00017	chr12		93903545	93903263	+
MI0000812	0	0.701369	hsa-mir-331	442903	ENSG00000199172	miRNA	miRBase:MI0000812	chr12	This sequence is the predicted homologue of a miRNA cloned from rat neuronal tissue [1,2], later verified in human [3].	95702289	95702196	+
chr12.trna5	0	0.701369	trna5			tRNA		chr12	Type: Asp;Anticodon: GTC at 34-36 (98897314-98897316);Score: 74.76	98897352	98897281	+
chr12.trna12	0	0.701369	trna12			tRNA		chr12	Type: Asp;Anticodon: GTC at 34-36 (125411929-125411927);Score: 72.92	125411962	125411891	-
ENSG00000238387	0	0.701369	snoU13		ENSG00000238387	snoRNA	RFAM:RF01210	chr11	Small nucleolar RNA U13 [Source:RFAM;Acc:RF01210]	9599678	9599575	+
ENSG00000200090	0	0.701369	Y_RNA		ENSG00000200090	scRNA	RFAM:RF00019	chr11	Y RNA [Source:RFAM;Acc:RF00019]	47748544	47748446	-
chr11.trna15	0	0.701369	trna15			tRNA		chr11	Type: Phe;Anticodon: GAA at 34-36 (59325009-59325007);Score: 84.19	59325042	59324970	-
MI0000261	0	0.701369	hsa-mir-139	406931	ENSG00000207809	miRNA	miRBase:MI0000261	chr11	The mature sequence shown here represents the most commonly cloned form from large-scale cloning studies [2].	72326174	72326107	-
chr11.trna12	3.20137	0.701369	trna12			tRNA		chr11	Type: Pro;Anticodon: TGG at 33-35 (75946908-75946906);Score: 76.24	75946940	75946869	-
ENSG00000206911	2.13424	0.701369	Y_RNA		ENSG00000206911	scRNA	RFAM:RF00019	chr11	Y RNA [Source:RFAM;Acc:RF00019]	93560900	93560788	+
chr14.trna3	0	0.701369	trna3			tRNA		chr14	Type: Pro;Anticodon: TGG at 33-35 (21101197-21101199);Score: 79.61	21101236	21101165	+
chr14.trna7	2.13424	0.701369	trna7			tRNA		chr14	Type: Arg;Anticodon: ACG at 34-36 (23398943-23398945);Score: 72.37	23398982	23398910	+
MI0017340	0	0.701369	hsa-mir-4707	100616424		miRNA	miRBase:MI0017340	chr14		23426238	23426159	-
ENSG00000199291	0	0.701369	Y_RNA		ENSG00000199291	scRNA	RFAM:RF00019	chr14	Y RNA [Source:RFAM;Acc:RF00019]	31727915	31727814	-
ENSG00000199285	0	0.701369	Y_RNA		ENSG00000199285	scRNA	RFAM:RF00019	chr14	Y RNA [Source:RFAM;Acc:RF00019]	39456587	39456485	+
ENSG00000206768	1.06712	0.701369	Y_RNA		ENSG00000206768	scRNA	RFAM:RF00019	chr14	Y RNA [Source:RFAM;Acc:RF00019]	69610670	69610569	-
MI0017342	1.06712	0.701369	hsa-mir-4709	100616211		miRNA	miRBase:MI0017342	chr14		74946907	74946836	-
ENSG00000252529	1.06712	0.701369	RNU3P3		ENSG00000252529	snoRNA	RFAM:RF00012	chr14	RNA, U3 small nucleolar pseudogene 3 [Source:HGNC Symbol;Acc:10177]	85738405	85738276	+
MI0000825	0	0.701369	hsa-mir-345	442910	ENSG00000198984	miRNA	miRBase:MI0000825	chr14	This sequence is the predicted human homologue [2] of a sequence cloned from rat neuronal tissue [1], later validated in human [3,4]. The mature sequence shown here represents the most commonly cloned form from large-scale cloning studies [4]. The 5' end of the miRNA may be offset with respect to previous annotations.	100774293	100774196	+
ENSG00000201839	3.20137	0.701369	SNORD114-3		ENSG00000201839	snoRNA	RFAM:RF00181	chr14	small nucleolar RNA, C/D box 114-3 [Source:HGNC Symbol;Acc:32991]	101419760	101419686	+
ENSG00000200413	0	0.701369	SNORD114-26		ENSG00000200413	snoRNA	RFAM:RF00181	chr14	small nucleolar RNA, C/D box 114-26 [Source:HGNC Symbol;Acc:33014]	101453454	101453383	+
ENSG00000222726	0	0.701369	RNU2-7P		ENSG00000222726	snRNA	RFAM:RF00004	chr13	RNA, U2 small nuclear 7, pseudogene [Source:HGNC Symbol;Acc:42505]	21186477	21186300	+
ENSG00000252247	0	0.701369	RNU6-70		ENSG00000252247	snRNA	RFAM:RF00026	chr13	RNA, U6 small nuclear 70 [Source:HGNC Symbol;Acc:42560]	27917883	27917785	-
chr13.trna6	0	0.701369	trna6			tRNA		chr13	Type: Gln;Anticodon: TTG at 34-36 (36639785-36639783);Score: 23.74	36639818	36639747	-
ENSG00000212216	0	0	U6		ENSG00000212216	snRNA	RFAM:RF00026	chr22	U6 spliceosomal RNA [Source:RFAM;Acc:RF00026]	16276504	16276398	-
ENSG00000239547	0	0	AC005399.1		ENSG00000239547	scRNA_pseudogene	RFAM:RF00017	chr22		17834067	17833771	-
ENSG00000251737	0	0	snoU13		ENSG00000251737	snoRNA	RFAM:RF01210	chr22	Small nucleolar RNA U13 [Source:RFAM;Acc:RF01210]	18124285	18124172	-
MI0014246	0	0	hsa-mir-3198-1	100423025		miRNA	miRBase:MI0014246	chr22		18247025	18246946	-
MI0003663	0	0	hsa-mir-648	693233	ENSG00000207780	miRNA	miRBase:MI0003663	chr22		18463727	18463634	-
ENSG00000206739	0	0	Y_RNA		ENSG00000206739	scRNA	RFAM:RF00019	chr22	Y RNA [Source:RFAM;Acc:RF00019]	19032880	19032769	+
ENSG00000251940	0	0	SNORA15		ENSG00000251940	snoRNA	RFAM:RF00398	chr22	Small nucleolar RNA SNORA15 [Source:RFAM;Acc:RF00398]	19237489	19237396	+
ENSG00000244296	0	0	AC000092.1		ENSG00000244296	scRNA_pseudogene	RFAM:RF00017	chr22		19353567	19353288	+
MI0017402	0	0	hsa-mir-4761	100616414		miRNA	miRBase:MI0017402	chr22		19951357	19951276	+
MI0000482	0	0	hsa-mir-185	406961	ENSG00000208023	miRNA	miRBase:MI0000482	chr22	This miRNA sequence is predicted based on homology to a verified miRNA from mouse [1]. Its expression was later verified in human BC-1 cells [2]. The mature sequence shown here represents the most commonly cloned form from large-scale cloning studies [3].	20020743	20020662	+
ENSG00000240816	0	0	AC006547.1		ENSG00000240816	snoRNA_pseudogene	RFAM:RF00012	chr22		20116413	20116305	-
MI0006348	0	0	hsa-mir-1286	100302118	ENSG00000221039	miRNA	miRBase:MI0006348	chr22		20236734	20236657	-
ENSG00000251820	0	0	snoU13		ENSG00000251820	snoRNA	RFAM:RF01210	chr22	Small nucleolar RNA U13 [Source:RFAM;Acc:RF01210]	20434153	20434077	-
ENSG00000252571	0	0	SCARNA17		ENSG00000252571	snoRNA	RFAM:RF00492	chr22	small Cajal body-specific RNA 17 [Source:RFAM;Acc:RF00492]	20455364	20455222	+
ENSG00000252024	0	0	SCARNA18		ENSG00000252024	snoRNA	RFAM:RF00283	chr22	small Cajal body-specific RNA 18 [Source:RFAM;Acc:RF00283]	20455532	20455450	+
ENSG00000243699	0	0	AC023490.1		ENSG00000243699	scRNA_pseudogene		chr22		20465649	20465452	+
ENSG00000207343	0	0	U6		ENSG00000207343	snRNA	RFAM:RF00026	chr22	U6 spliceosomal RNA [Source:RFAM;Acc:RF00026]	20771189	20771087	-
ENSG00000206673	0	0	Y_RNA		ENSG00000206673	scRNA	RFAM:RF00019	chr22	Y RNA [Source:RFAM;Acc:RF00019]	20829598	20829490	-
ENSG00000201916	0	0	Y_RNA		ENSG00000201916	scRNA	RFAM:RF00019	chr22	Y RNA [Source:RFAM;Acc:RF00019]	20835555	20835445	+
ENSG00000242876	0	0	AC007731.1		ENSG00000242876	scRNA_pseudogene	RFAM:RF00017	chr22		20836500	20836222	-
ENSG00000239266	0	0	AC002470.1		ENSG00000239266	snoRNA_pseudogene	RFAM:RF00012	chr22		21301002	21300933	+
MI0003664	0	0	hsa-mir-649	693234	ENSG00000207575	miRNA	miRBase:MI0003664	chr22		21388561	21388465	-
ENSG00000239294	0	0	AP000552.2		ENSG00000239294	scRNA_pseudogene		chr22		21733986	21733789	-
ENSG00000200057	0	0	7SK		ENSG00000200057	snRNA	RFAM:RF00100	chr22	7SK RNA [Source:RFAM;Acc:RF00100]	21743780	21743480	+
ENSG00000252314	0	0	SCARNA18		ENSG00000252314	snoRNA	RFAM:RF00283	chr22	small Cajal body-specific RNA 18 [Source:RFAM;Acc:RF00283]	21743999	21743917	-
ENSG00000252020	0	0	SCARNA17		ENSG00000252020	snoRNA	RFAM:RF00492	chr22	small Cajal body-specific RNA 17 [Source:RFAM;Acc:RF00492]	21744227	21744085	-
ENSG00000252402	0	0	snoU13		ENSG00000252402	snoRNA	RFAM:RF01210	chr22	Small nucleolar RNA U13 [Source:RFAM;Acc:RF01210]	21765415	21765339	+
ENSG00000252799	0	0	snoU13		ENSG00000252799	snoRNA	RFAM:RF01210	chr22	Small nucleolar RNA U13 [Source:RFAM;Acc:RF01210]	21878123	21878047	-
ENSG00000252143	0	0	SCARNA17		ENSG00000252143	snoRNA	RFAM:RF00492	chr22	small Cajal body-specific RNA 17 [Source:RFAM;Acc:RF00492]	21899328	21899186	+
ENSG00000252605	0	0	SCARNA18		ENSG00000252605	snoRNA	RFAM:RF00283	chr22	small Cajal body-specific RNA 18 [Source:RFAM;Acc:RF00283]	21899496	21899414	+
ENSG00000222352	0	0	7SK		ENSG00000222352	snRNA	RFAM:RF00100	chr22	7SK RNA [Source:RFAM;Acc:RF00100]	21899933	21899633	-
ENSG00000242591	0	0	AP000557.1		ENSG00000242591	scRNA_pseudogene		chr22		21909628	21909431	+
MI0005568	0	0	hsa-mir-301b	100126318	ENSG00000212102	miRNA	miRBase:MI0005568	chr22	This sequence was identified as a miRNA candidate by Berezikov et al. using RAKE and MPSS techniques [1]. Expression was later confirmed by cloning [2].	22007347	22007270	+
MI0000748	0	0	hsa-mir-130b	406920	ENSG00000207751	miRNA	miRBase:MI0000748	chr22	This sequence is the predicted human homologue of mouse miR-130b cloned from mouse embryonic stem cells [1,2]. Its expression was later verified in human BC-1 cells [3].	22007674	22007593	+
ENSG00000244671	0	0	AP000553.1		ENSG00000244671	scRNA_pseudogene	RFAM:RF00017	chr22		22077451	22077190	-
ENSG00000239066	0	0	snoU13		ENSG00000239066	snoRNA	RFAM:RF01210	chr22	Small nucleolar RNA U13 [Source:RFAM;Acc:RF01210]	22872211	22872116	+
MI0003665	0	0	hsa-mir-650	723778	ENSG00000207836	miRNA	miRBase:MI0003665	chr22		23165365	23165270	+
MI0019115	0	0	hsa-mir-5571			miRNA	miRBase:MI0019115	chr22		23228559	23228447	+
ENSG00000239800	0	0	AC000029.2		ENSG00000239800	scRNA_pseudogene	RFAM:RF00017	chr22		23475187	23474917	-
ENSG00000242239	0	0	U07000.2		ENSG00000242239	scRNA_pseudogene		chr22		23513318	23513051	-
ENSG00000244299	0	0	U07000.3		ENSG00000244299	scRNA_pseudogene		chr22		23513663	23513452	-
ENSG00000240160	0	0	U07000.1		ENSG00000240160	scRNA_pseudogene	RFAM:RF00017	chr22		23604250	23603969	-
ENSG00000240072	0	0	AP000350.1		ENSG00000240072	scRNA_pseudogene		chr22		24221606	24221349	-
ENSG00000244425	0	0	AP000350.3		ENSG00000244425	scRNA_pseudogene	RFAM:RF00017	chr22		24221977	24221715	-
ENSG00000199783	0	0	SNORD56		ENSG00000199783	snoRNA	RFAM:RF00275	chr22	Small nucleolar RNA SNORD56 [Source:RFAM;Acc:RF00275]	25297181	25297114	-
ENSG00000223056	0	0	7SK		ENSG00000223056	snRNA	RFAM:RF00100	chr22	7SK RNA [Source:RFAM;Acc:RF00100]	26360239	26359949	-
MI0006345	0	0	hsa-mir-548j	100302262	ENSG00000221760	miRNA	miRBase:MI0006345	chr22		26951289	26951178	-
ENSG00000200443	0	0	U6		ENSG00000200443	snRNA	RFAM:RF00026	chr22	U6 spliceosomal RNA [Source:RFAM;Acc:RF00026]	27431954	27431850	+
MI0014247	0	0	hsa-mir-3199-1	100423034		miRNA	miRBase:MI0014247	chr22		28316600	28316513	-
MI0014248	0	0	hsa-mir-3199-2	100422998		miRNA	miRBase:MI0014248	chr22		28316599	28316514	+
ENSG00000239249	0	0	AL033538.1		ENSG00000239249	scRNA_pseudogene	RFAM:RF00017	chr22		28452429	28452141	-
ENSG00000201209	0	0	SNORD42		ENSG00000201209	snoRNA	RFAM:RF00150	chr22	Small nucleolar RNA SNORD42 [Source:RFAM;Acc:RF00150]	28628811	28628744	-
ENSG00000199797	0	0	Y_RNA		ENSG00000199797	scRNA	RFAM:RF00019	chr22	Y RNA [Source:RFAM;Acc:RF00019]	28699838	28699742	+
ENSG00000241448	0	0	AL121825.1		ENSG00000241448	snRNA_pseudogene		chr22		29001654	29001528	+
ENSG00000200871	0	0	U6		ENSG00000200871	snRNA	RFAM:RF00026	chr22	U6 spliceosomal RNA [Source:RFAM;Acc:RF00026]	29530108	29530002	+
ENSG00000251952	0	0	U6		ENSG00000251952	snRNA	RFAM:RF00026	chr22	U6 spliceosomal RNA [Source:RFAM;Acc:RF00026]	29587796	29587685	-
ENSG00000200976	0	0	Y_RNA		ENSG00000200976	scRNA	RFAM:RF00019	chr22	Y RNA [Source:RFAM;Acc:RF00019]	30154848	30154747	+
ENSG00000207455	0	0	U6		ENSG00000207455	snRNA	RFAM:RF00026	chr22	U6 spliceosomal RNA [Source:RFAM;Acc:RF00026]	30295682	30295576	-
ENSG00000251984	0	0	RNU5F-5P		ENSG00000251984	snRNA	RFAM:RF00020	chr22	RNA, U5F small nuclear 5, pseudogene [Source:HGNC Symbol;Acc:42518]	30306829	30306777	-
ENSG00000222915	0	0	U6		ENSG00000222915	snRNA	RFAM:RF00026	chr22	U6 spliceosomal RNA [Source:RFAM;Acc:RF00026]	30817137	30817034	+
MI0014249	0	0	hsa-mir-3200	100422912		miRNA	miRBase:MI0014249	chr22		31127628	31127544	+
ENSG00000240186	0	0	AC005005.1		ENSG00000240186	scRNA_pseudogene	RFAM:RF00017	chr22		31456271	31455975	+
MI0016438	0	0	hsa-mir-3928	100500901		miRNA	miRBase:MI0016438	chr22		31556105	31556048	-
ENSG00000242313	0	0	AC002073.1		ENSG00000242313	scRNA_pseudogene		chr22		31611793	31611705	+
ENSG00000199695	0	0	U6		ENSG00000199695	snRNA	RFAM:RF00026	chr22	U6 spliceosomal RNA [Source:RFAM;Acc:RF00026]	31618839	31618731	-
ENSG00000202019	0	0	Y_RNA		ENSG00000202019	scRNA	RFAM:RF00019	chr22	Y RNA [Source:RFAM;Acc:RF00019]	31626158	31626057	-
ENSG00000206615	0	0	U6		ENSG00000206615	snRNA	RFAM:RF00026	chr22	U6 spliceosomal RNA [Source:RFAM;Acc:RF00026]	31784823	31784719	-
ENSG00000199248	0	0	U6		ENSG00000199248	snRNA	RFAM:RF00026	chr22	U6 spliceosomal RNA [Source:RFAM;Acc:RF00026]	31875475	31875369	-
ENSG00000242251	0	0	AC005004.1		ENSG00000242251	scRNA_pseudogene	RFAM:RF00017	chr22		32153484	32153188	+
ENSG00000252909	0	0	U6		ENSG00000252909	snRNA	RFAM:RF00026	chr22	U6 spliceosomal RNA [Source:RFAM;Acc:RF00026]	32233284	32233224	+
ENSG00000238910	0	0	snoU13		ENSG00000238910	snoRNA	RFAM:RF01210	chr22	Small nucleolar RNA U13 [Source:RFAM;Acc:RF01210]	32349493	32349391	+
ENSG00000240647	0	0	AL008719.1		ENSG00000240647	scRNA_pseudogene	RFAM:RF00017	chr22		32377402	32377130	-
MI0017405	0	0	hsa-mir-4764	100616295		miRNA	miRBase:MI0017405	chr22		33832655	33832568	-
ENSG00000238584	0	0	U7		ENSG00000238584	snRNA	RFAM:RF00066	chr22	U7 small nuclear RNA [Source:RFAM;Acc:RF00066]	35645826	35645765	+
MI0016413	0	0	hsa-mir-3909	100500826		miRNA	miRBase:MI0016413	chr22		35731751	35731633	+
ENSG00000239987	0	0	Z95114.3		ENSG00000239987	scRNA_pseudogene		chr22		36515979	36515874	-
ENSG00000252225	0	0	Y_RNA		ENSG00000252225	scRNA	RFAM:RF00019	chr22	Y RNA [Source:RFAM;Acc:RF00019]	36837015	36836925	-
ENSG00000239056	0	0	snoU13		ENSG00000239056	snoRNA	RFAM:RF01210	chr22	Small nucleolar RNA U13 [Source:RFAM;Acc:RF01210]	37344599	37344522	+
ENSG00000252412	0	0	Y_RNA		ENSG00000252412	scRNA	RFAM:RF00019	chr22	Y RNA [Source:RFAM;Acc:RF00019]	37409360	37409266	+
ENSG00000241333	0	0	Z83844.1		ENSG00000241333	scRNA_pseudogene	RFAM:RF00017	chr22		38065746	38065471	-
ENSG00000238569	0	0	snoU13		ENSG00000238569	snoRNA	RFAM:RF01210	chr22	Small nucleolar RNA U13 [Source:RFAM;Acc:RF01210]	38181614	38181533	+
MI0003683	0	0	hsa-mir-659	724029	ENSG00000207696	miRNA	miRBase:MI0003683	chr22		38243781	38243685	-
ENSG00000207227	0	0	U6		ENSG00000207227	snRNA	RFAM:RF00026	chr22	U6 spliceosomal RNA [Source:RFAM;Acc:RF00026]	38287455	38287354	+
MI0016901	0	0	hsa-mir-4534	100616146		miRNA	miRBase:MI0016901	chr22		38384860	38384801	+
ENSG00000241693	0	0	AL020993.1		ENSG00000241693	scRNA_pseudogene	RFAM:RF00017	chr22		38628006	38627727	+
ENSG00000238875	0	0	7SK		ENSG00000238875	snRNA	RFAM:RF00100	chr22	7SK RNA [Source:RFAM;Acc:RF00100]	40270519	40270259	-
MI0017407	0	0	hsa-mir-4766	100616283		miRNA	miRBase:MI0017407	chr22		41209962	41209887	-
ENSG00000238887	0	0	snoU13		ENSG00000238887	snoRNA	RFAM:RF01210	chr22	Small nucleolar RNA U13 [Source:RFAM;Acc:RF01210]	41310986	41310883	+
ENSG00000239343	0	0	AL035450.1		ENSG00000239343	scRNA_pseudogene		chr22		41313385	41313125	+
ENSG00000200683	0	0	U6		ENSG00000200683	snRNA	RFAM:RF00026	chr22	U6 spliceosomal RNA [Source:RFAM;Acc:RF00026]	41313850	41313747	+
ENSG00000222698	0	0	Y_RNA		ENSG00000222698	scRNA	RFAM:RF00019	chr22	Y RNA [Source:RFAM;Acc:RF00019]	41441595	41441501	+
ENSG00000243194	0	0	AL080243.1		ENSG00000243194	scRNA_pseudogene		chr22		41447007	41446922	-
ENSG00000199515	0	0	Y_RNA		ENSG00000199515	scRNA	RFAM:RF00019	chr22	Y RNA [Source:RFAM;Acc:RF00019]	41461650	41461558	-
MI0006428	0	0	hsa-mir-1281	100302237	ENSG00000221160	miRNA	miRBase:MI0006428	chr22		41488570	41488517	+
ENSG00000252859	0	0	U6		ENSG00000252859	snRNA	RFAM:RF00026	chr22	U6 spliceosomal RNA [Source:RFAM;Acc:RF00026]	41564320	41564221	+
ENSG00000199865	0	0	U6		ENSG00000199865	snRNA	RFAM:RF00026	chr22	U6 spliceosomal RNA [Source:RFAM;Acc:RF00026]	41773287	41773181	-
ENSG00000200332	1.06712	0	Y_RNA		ENSG00000200332	scRNA	RFAM:RF00019	chr22	Y RNA [Source:RFAM;Acc:RF00019]	42044194	42044093	-
ENSG00000207457	0	0	U6		ENSG00000207457	snRNA	RFAM:RF00026	chr22	U6 spliceosomal RNA [Source:RFAM;Acc:RF00026]	42075821	42075715	+
ENSG00000252603	0	0	U6atac		ENSG00000252603	snRNA	RFAM:RF00619	chr22	U6atac minor spliceosomal RNA [Source:RFAM;Acc:RF00619]	42118135	42118047	-
ENSG00000206813	0	0	Y_RNA		ENSG00000206813	scRNA	RFAM:RF00019	chr22	Y RNA [Source:RFAM;Acc:RF00019]	42143417	42143316	+
MI0016902	0	0	hsa-mir-378i	100616259		miRNA	miRBase:MI0016902	chr22		42319301	42319226	-
ENSG00000238498	0	0	snoU13		ENSG00000238498	snoRNA	RFAM:RF01210	chr22	Small nucleolar RNA U13 [Source:RFAM;Acc:RF01210]	42472165	42472062	-
ENSG00000251913	0	0	U6		ENSG00000251913	snRNA	RFAM:RF00026	chr22	U6 spliceosomal RNA [Source:RFAM;Acc:RF00026]	42965256	42965153	-
ENSG00000200448	0	0	Y_RNA		ENSG00000200448	scRNA	RFAM:RF00019	chr22	Y RNA [Source:RFAM;Acc:RF00019]	43158965	43158866	-
ENSG00000244469	0	0	TRNAU2		ENSG00000244469	tRNA_pseudogene		chr22	transfer RNA selenocysteine 2 (anticodon UCA) [Source:HGNC Symbol;Acc:12349]	44546622	44546537	+
chr22.trna1	0	0	trna1			tRNA		chr22	Type: SeC(e);Anticodon: TCA at 36-38 (44546572-44546574);Score: 62.60	44546622	44546537	+
MI0006384	0	0	hsa-mir-1249	100302149	ENSG00000221598	miRNA	miRBase:MI0006384	chr22		45596900	45596835	-
ENSG00000251985	0	0	U6		ENSG00000251985	snRNA	RFAM:RF00026	chr22	U6 spliceosomal RNA [Source:RFAM;Acc:RF00026]	46020512	46020411	-
MI0017403	0	0	hsa-mir-4762	100616253		miRNA	miRBase:MI0017403	chr22		46156478	46156404	+
MI0016009	0	0	hsa-mir-3619	100500828		miRNA	miRBase:MI0016009	chr22		46487006	46486924	+
MI0017404	0	0	hsa-mir-4763	100616143		miRNA	miRBase:MI0017404	chr22		46509537	46509446	+
MI0014250	0	0	hsa-mir-3201	100422916		miRNA	miRBase:MI0014250	chr22		48670227	48670176	+
MI0016903	0	0	hsa-mir-4535	100616415		miRNA	miRBase:MI0016903	chr22		49176165	49176107	+
MI0016068	0	0	hsa-mir-3667	100500882		miRNA	miRBase:MI0016068	chr22		49937114	49937041	-
ENSG00000223142	0	0	7SK		ENSG00000223142	snRNA	RFAM:RF00100	chr22	7SK RNA [Source:RFAM;Acc:RF00100]	50132651	50132325	+
ENSG00000242463	0	0	AL954743.1		ENSG00000242463	scRNA_pseudogene	RFAM:RF00017	chr22		50809925	50809639	+
ENSG00000238604	0	0	Y_RNA		ENSG00000238604	scRNA	RFAM:RF00019	chr22	Y RNA [Source:RFAM;Acc:RF00019]	50837349	50837249	+
ENSG00000240272	0	0	AL096767.1		ENSG00000240272	snRNA_pseudogene	RFAM:RF00100	chr22		50918940	50918730	+
ENSG00000212569	0	0	Y_RNA		ENSG00000212569	scRNA	RFAM:RF00019	chr22	Y RNA [Source:RFAM;Acc:RF00019]	51108329	51108232	+
ENSG00000206841	0	0	U6		ENSG00000206841	snRNA	RFAM:RF00026	chr22	U6 spliceosomal RNA [Source:RFAM;Acc:RF00026]	51129791	51129688	-
ENSG00000206797	0	0	Y_RNA		ENSG00000206797	scRNA	RFAM:RF00019	chr20	Y RNA [Source:RFAM;Acc:RF00019]	431406	431307	+
ENSG00000252103	0	0	U6		ENSG00000252103	snRNA	RFAM:RF00026	chr20	U6 spliceosomal RNA [Source:RFAM;Acc:RF00026]	1509805	1509702	-
ENSG00000242348	0	0	AL109809.1		ENSG00000242348	scRNA_pseudogene	RFAM:RF00017	chr20		1647286	1647007	+
ENSG00000207305	0	0	Y_RNA		ENSG00000207305	scRNA	RFAM:RF00019	chr20	Y RNA [Source:RFAM;Acc:RF00019]	2433763	2433656	-
MI0006433	0	0	hsa-mir-1292	100302138	ENSG00000221062	miRNA	miRBase:MI0006433	chr20		2633488	2633423	+
ENSG00000201294	0	0	U6		ENSG00000201294	snRNA	RFAM:RF00026	chr20	U6 spliceosomal RNA [Source:RFAM;Acc:RF00026]	3340789	3340683	+
ENSG00000201346	0	0	U3		ENSG00000201346	snoRNA	RFAM:RF00012	chr20	Small nucleolar RNA U3 [Source:RFAM;Acc:RF00012]	3365086	3364876	+
MI0007262	0	0	hsa-mir-103b-2	100313885	ENSG00000199024	miRNA	miRBase:MI0007262	chr20		3898210	3898149	-
ENSG00000252096	0	0	SNORA31		ENSG00000252096	snoRNA	RFAM:RF00322	chr20	Small nucleolar RNA SNORA31 [Source:RFAM;Acc:RF00322]	4849764	4849630	+
ENSG00000252058	0	0	snoU13		ENSG00000252058	snoRNA	RFAM:RF01210	chr20	Small nucleolar RNA U13 [Source:RFAM;Acc:RF01210]	4863122	4863030	+
ENSG00000252367	0	0	Y_RNA		ENSG00000252367	scRNA	RFAM:RF00019	chr20	Y RNA [Source:RFAM;Acc:RF00019]	5094729	5094639	-
ENSG00000212517	0	0	SNORA26		ENSG00000212517	snoRNA	RFAM:RF00568	chr20	Small nucleolar RNA SNORA26 [Source:RFAM;Acc:RF00568]	5102185	5102063	-
ENSG00000207380	0	0	Y_RNA		ENSG00000207380	scRNA	RFAM:RF00019	chr20	Y RNA [Source:RFAM;Acc:RF00019]	5945296	5945184	+
ENSG00000251833	0	0	snoR26		ENSG00000251833	snoRNA	RFAM:RF01286	chr20	Small nucleolar RNA snoR26 [Source:RFAM;Acc:RF01286]	6841755	6841661	+
ENSG00000240584	0	0	AL031653.2		ENSG00000240584	scRNA_pseudogene	RFAM:RF00017	chr20		7614497	7614218	-
ENSG00000242069	0	0	AL031655.3		ENSG00000242069	scRNA_pseudogene		chr20		8548381	8548292	+
ENSG00000201348	0	0	RNU105B		ENSG00000201348	snoRNA	RFAM:RF00045	chr20	RNA, U105B small nucleolar [Source:HGNC Symbol;Acc:10103]	8812040	8811833	+
ENSG00000240561	0	0	AL109754.1		ENSG00000240561	scRNA_pseudogene		chr20		10006816	10006565	+
ENSG00000244068	0	0	AL050322.1		ENSG00000244068	snRNA_pseudogene	RFAM:RF00100	chr20		11036493	11036355	-
ENSG00000212247	0	0	U6		ENSG00000212247	snRNA	RFAM:RF00026	chr20	U6 spliceosomal RNA [Source:RFAM;Acc:RF00026]	13954070	13953962	-
ENSG00000241110	0	0	TRNAE43P		ENSG00000241110	tRNA_pseudogene		chr20	transfer RNA glutamic acid 43 (anticodon CUC) pseudogene [Source:HGNC Symbol;Acc:35109]	13970541	13970470	-
chr20.trna7	0	0	trna7			tRNA		chr20	Type: Glu;Anticodon: CTC at 34-36 (13970508-13970506);Score: 27.08	13970541	13970470	-
ENSG00000239923	0	0	AL136992.1		ENSG00000239923	scRNA_pseudogene	RFAM:RF00017	chr20		14203915	14203698	+
ENSG00000199570	0	0	U6		ENSG00000199570	snRNA	RFAM:RF00026	chr20	U6 spliceosomal RNA [Source:RFAM;Acc:RF00026]	14333071	14332966	+
ENSG00000199803	0	0	U6		ENSG00000199803	snRNA	RFAM:RF00026	chr20	U6 spliceosomal RNA [Source:RFAM;Acc:RF00026]	15002305	15002199	-
ENSG00000201180	0	0	U6		ENSG00000201180	snRNA	RFAM:RF00026	chr20	U6 spliceosomal RNA [Source:RFAM;Acc:RF00026]	15003604	15003498	+
ENSG00000212165	0	0	U3		ENSG00000212165	snoRNA	RFAM:RF00012	chr20	Small nucleolar RNA U3 [Source:RFAM;Acc:RF00012]	16963678	16963477	-
ENSG00000251955	0	0	U6		ENSG00000251955	snRNA	RFAM:RF00026	chr20	U6 spliceosomal RNA [Source:RFAM;Acc:RF00026]	17168261	17168155	+
ENSG00000238833	0	0	U1		ENSG00000238833	snRNA	RFAM:RF00003	chr20	U1 spliceosomal RNA [Source:RFAM;Acc:RF00003]	17189865	17189705	+
chr20.trna1	0	0	trna1			tRNA		chr20	Type: Gln;Anticodon: CTG at 35-37 (17855176-17855178);Score: 21.25	17855219	17855142	+
ENSG00000212555	0	0	U6		ENSG00000212555	snRNA	RFAM:RF00026	chr20	U6 spliceosomal RNA [Source:RFAM;Acc:RF00026]	17884505	17884406	+
ENSG00000252597	0	0	U7		ENSG00000252597	snRNA	RFAM:RF00066	chr20	U7 small nuclear RNA [Source:RFAM;Acc:RF00066]	18076276	18076215	-
ENSG00000207282	0	0	Y_RNA		ENSG00000207282	scRNA	RFAM:RF00019	chr20	Y RNA [Source:RFAM;Acc:RF00019]	18094223	18094111	-
ENSG00000238897	0	0	snoU13		ENSG00000238897	snoRNA	RFAM:RF01210	chr20	Small nucleolar RNA U13 [Source:RFAM;Acc:RF01210]	18327641	18327542	+
MI0014237	0	0	hsa-mir-3192	100422875		miRNA	miRBase:MI0014237	chr20		18451335	18451259	+
ENSG00000243702	0	0	AL121900.2		ENSG00000243702	scRNA_pseudogene	RFAM:RF00017	chr20		18573263	18572974	+
ENSG00000239597	0	0	AL121900.1		ENSG00000239597	snRNA_pseudogene	RFAM:RF00026	chr20		18589093	18589037	-
ENSG00000221806	0	0	U6atac		ENSG00000221806	snRNA	RFAM:RF00619	chr20	U6atac minor spliceosomal RNA [Source:RFAM;Acc:RF00619]	18591811	18591691	-
ENSG00000243998	0	0	AL157718.1		ENSG00000243998	scRNA_pseudogene	RFAM:RF00017	chr20		20719374	20719076	-
ENSG00000223128	0	0	7SK		ENSG00000223128	snRNA	RFAM:RF00100	chr20	7SK RNA [Source:RFAM;Acc:RF00100]	21405679	21405396	-
ENSG00000200208	0	0	Y_RNA		ENSG00000200208	scRNA	RFAM:RF00019	chr20	Y RNA [Source:RFAM;Acc:RF00019]	23438322	23438221	-
ENSG00000200231	0	0	RNU1-23P		ENSG00000200231	snRNA	RFAM:RF00003	chr20	RNA, U1 small nuclear 23, pseudogene [Source:HGNC Symbol;Acc:41964]	24218034	24217891	+
ENSG00000207355	0	0	U6		ENSG00000207355	snRNA	RFAM:RF00026	chr20	U6 spliceosomal RNA [Source:RFAM;Acc:RF00026]	24954916	24954807	+
ENSG00000202414	0	0	Y_RNA		ENSG00000202414	scRNA	RFAM:RF00019	chr20	Y RNA [Source:RFAM;Acc:RF00019]	25195434	25195334	+
ENSG00000251883	0	0	U6atac		ENSG00000251883	snRNA	RFAM:RF00619	chr20	U6atac minor spliceosomal RNA [Source:RFAM;Acc:RF00619]	25591859	25591789	+
ENSG00000242236	0	0	AL031673.1		ENSG00000242236	scRNA_pseudogene	RFAM:RF00017	chr20		25635517	25635232	-
MI0003672	0	0	hsa-mir-663a	724033	ENSG00000207985	miRNA	miRBase:MI0003672	chr20		26188914	26188822	-
ENSG00000200325	0	0	Y_RNA		ENSG00000200325	scRNA	RFAM:RF00019	chr20	Y RNA [Source:RFAM;Acc:RF00019]	29543802	29543691	-
ENSG00000212134	0	0	SNORA40		ENSG00000212134	snoRNA	RFAM:RF00561	chr20	Small nucleolar RNA SNORA40 [Source:RFAM;Acc:RF00561]	29964249	29964122	+
chr20.trna2	0	0	trna2			tRNA		chr20	Type: Ser;Anticodon: AGA at 35-37 (30088737-30088739);Score: 20.36	30088774	30088703	+
ENSG00000201770	0	0	U6		ENSG00000201770	snRNA	RFAM:RF00026	chr20	U6 spliceosomal RNA [Source:RFAM;Acc:RF00026]	30168995	30168892	+
MI0014238	0	0	hsa-mir-3193	100422904		miRNA	miRBase:MI0014238	chr20		30195043	30194989	+
ENSG00000199497	0	0	U1		ENSG00000199497	snRNA	RFAM:RF00003	chr20	U1 spliceosomal RNA [Source:RFAM;Acc:RF00003]	30489229	30489057	+
MI0017395	0	0	hsa-mir-4755	100616434		miRNA	miRBase:MI0017395	chr20		32636996	32636925	+
ENSG00000243785	0	0	AL356299.1		ENSG00000243785	snRNA_pseudogene		chr20		32966774	32966672	-
MI0003659	0	0	hsa-mir-644a	693229	ENSG00000207997	miRNA	miRBase:MI0003659	chr20		33054223	33054130	+
ENSG00000206582	0	0	Y_RNA		ENSG00000206582	scRNA	RFAM:RF00019	chr20	Y RNA [Source:RFAM;Acc:RF00019]	33114411	33114315	-
MI0003183	0	0	hsa-mir-499a	574501	ENSG00000207635	miRNA	miRBase:MI0003183	chr20	The mature sequence shown here represents the most commonly cloned form from large-scale cloning studies [2].	33578300	33578179	+
MI0017396	0	0	hsa-mir-499b	100616134		miRNA	miRBase:MI0017396	chr20		33578275	33578203	-
ENSG00000202150	0	0	U6		ENSG00000202150	snRNA	RFAM:RF00026	chr20	U6 spliceosomal RNA [Source:RFAM;Acc:RF00026]	33618223	33618120	-
ENSG00000201151	0	0	SNORD56		ENSG00000201151	snoRNA	RFAM:RF00275	chr20	Small nucleolar RNA SNORD56 [Source:RFAM;Acc:RF00275]	33705010	33704939	-
MI0006350	0	0	hsa-mir-1289-1	100302125	ENSG00000221763	miRNA	miRBase:MI0006350	chr20		34041919	34041776	-
ENSG00000222460	0	0	7SK		ENSG00000222460	snRNA	RFAM:RF00100	chr20	7SK RNA [Source:RFAM;Acc:RF00100]	34231384	34231065	+
ENSG00000252549	0	0	U6		ENSG00000252549	snRNA	RFAM:RF00026	chr20	U6 spliceosomal RNA [Source:RFAM;Acc:RF00026]	34235352	34235250	-
ENSG00000238549	0	0	snoU13		ENSG00000238549	snoRNA	RFAM:RF01210	chr20	Small nucleolar RNA U13 [Source:RFAM;Acc:RF01210]	34304492	34304393	+
ENSG00000222152	0	0	U6		ENSG00000222152	snRNA	RFAM:RF00026	chr20	U6 spliceosomal RNA [Source:RFAM;Acc:RF00026]	34357789	34357707	-
ENSG00000199676	0	0	Y_RNA		ENSG00000199676	scRNA	RFAM:RF00019	chr20	Y RNA [Source:RFAM;Acc:RF00019]	34441286	34441174	-
ENSG00000201221	0	0	U4		ENSG00000201221	snRNA	RFAM:RF00015	chr20	U4 spliceosomal RNA [Source:RFAM;Acc:RF00015]	34475723	34475581	+
ENSG00000207053	0	0	U6		ENSG00000207053	snRNA	RFAM:RF00026	chr20	U6 spliceosomal RNA [Source:RFAM;Acc:RF00026]	34516597	34516492	-
ENSG00000239089	0	0	snoU13		ENSG00000239089	snoRNA	RFAM:RF01210	chr20	Small nucleolar RNA U13 [Source:RFAM;Acc:RF01210]	34708994	34708884	+
ENSG00000202255	0	0	Y_RNA		ENSG00000202255	scRNA	RFAM:RF00019	chr20	Y RNA [Source:RFAM;Acc:RF00019]	35297073	35296962	-
ENSG00000242509	0	0	AL079335.1		ENSG00000242509	scRNA_pseudogene	RFAM:RF00017	chr20		35498763	35498502	+
ENSG00000252791	0	0	Y_RNA		ENSG00000252791	scRNA	RFAM:RF00019	chr20	Y RNA [Source:RFAM;Acc:RF00019]	36681148	36681049	-
ENSG00000241957	0	0	AL109823.1		ENSG00000241957	scRNA_pseudogene	RFAM:RF00017	chr20		36727102	36726862	-
ENSG00000199452	0	0	SNORA71		ENSG00000199452	snoRNA	RFAM:RF00056	chr20	Small nucleolar RNA SNORA71 [Source:RFAM;Acc:RF00056]	37050421	37050294	-
ENSG00000201811	0	0	SNORA71		ENSG00000201811	snoRNA	RFAM:RF00056	chr20	Small nucleolar RNA SNORA71 [Source:RFAM;Acc:RF00056]	37070812	37070679	+
MI0016746	0	0	hsa-mir-548o-2	100616190		miRNA	miRBase:MI0016746	chr20		37145275	37145206	+
ENSG00000240474	0	0	AL031657.1		ENSG00000240474	scRNA_pseudogene	RFAM:RF00017	chr20		37501669	37501415	+
ENSG00000241840	0	0	AL031661.1		ENSG00000241840	scRNA_pseudogene	RFAM:RF00017	chr20		37981634	37981496	+
ENSG00000252434	0	0	SNORD112		ENSG00000252434	snoRNA	RFAM:RF01169	chr20	Small nucleolar RNA SNORD112 [Source:RFAM;Acc:RF01169]	39045586	39045515	+
ENSG00000222612	0	0	U2		ENSG00000222612	snRNA	RFAM:RF00004	chr20	U2 spliceosomal RNA [Source:RFAM;Acc:RF00004]	39653034	39652845	+
ENSG00000252386	0	0	U6		ENSG00000252386	snRNA	RFAM:RF00026	chr20	U6 spliceosomal RNA [Source:RFAM;Acc:RF00026]	40313730	40313625	-
ENSG00000199287	0	0	Y_RNA		ENSG00000199287	scRNA	RFAM:RF00019	chr20	Y RNA [Source:RFAM;Acc:RF00019]	40328355	40328260	-
ENSG00000212224	0	0	SNORA26		ENSG00000212224	snoRNA	RFAM:RF00568	chr20	Small nucleolar RNA SNORA26 [Source:RFAM;Acc:RF00568]	40341239	40341118	-
ENSG00000242541	0	0	AL121763.1		ENSG00000242541	snRNA_pseudogene	RFAM:RF00004	chr20		41455253	41455197	+
ENSG00000223190	0	0	7SK		ENSG00000223190	snRNA	RFAM:RF00100	chr20	7SK RNA [Source:RFAM;Acc:RF00100]	41692249	41691966	+
ENSG00000240639	0	0	AL021395.1		ENSG00000240639	scRNA_pseudogene	RFAM:RF00017	chr20		41851149	41850846	+
ENSG00000252193	0	0	SCARNA15		ENSG00000252193	snoRNA	RFAM:RF00426	chr20	Small Cajal body specific RNA 15 [Source:RFAM;Acc:RF00426]	41933319	41933195	+
ENSG00000201021	0	0	U6		ENSG00000201021	snRNA	RFAM:RF00026	chr20	U6 spliceosomal RNA [Source:RFAM;Acc:RF00026]	42034218	42034113	+
ENSG00000206998	0	0	Y_RNA		ENSG00000206998	scRNA	RFAM:RF00019	chr20	Y RNA [Source:RFAM;Acc:RF00019]	42079900	42079799	-
ENSG00000201372	1.06712	0	U6		ENSG00000201372	snRNA	RFAM:RF00026	chr20	U6 spliceosomal RNA [Source:RFAM;Acc:RF00026]	42101759	42101653	+
ENSG00000206801	0	0	U6		ENSG00000206801	snRNA	RFAM:RF00026	chr20	U6 spliceosomal RNA [Source:RFAM;Acc:RF00026]	42425183	42425077	-
ENSG00000241229	0	0	AL121587.1		ENSG00000241229	scRNA_pseudogene	RFAM:RF00017	chr20		42636179	42635888	+
ENSG00000201363	0	0	Y_RNA		ENSG00000201363	scRNA	RFAM:RF00019	chr20	Y RNA [Source:RFAM;Acc:RF00019]	42973569	42973479	+
MI0016046	0	0	hsa-mir-3646	100500813		miRNA	miRBase:MI0016046	chr20		43036843	43036760	+
ENSG00000241284	0	0	AL132772.1		ENSG00000241284	scRNA_pseudogene		chr20		43089924	43089781	+
ENSG00000240276	0	0	AL139352.1		ENSG00000240276	snRNA_pseudogene		chr20		43296621	43296536	+
ENSG00000252021	0	0	Y_RNA		ENSG00000252021	scRNA	RFAM:RF00019	chr20	Y RNA [Source:RFAM;Acc:RF00019]	43633095	43632989	+
ENSG00000244543	0	0	TRNAV33P		ENSG00000244543	tRNA_pseudogene		chr20	transfer RNA valine 33 (anticodon CAC) pseudogene [Source:HGNC Symbol;Acc:35050]	43951073	43951001	+
chr20.trna3	0	0	trna3			tRNA		chr20	Type: Val;Anticodon: CAC at 34-36 (43951034-43951036);Score: 29.18	43951073	43951001	+
MI0016007	0	0	hsa-mir-3617	100500897		miRNA	miRBase:MI0016007	chr20		44333819	44333741	-
ENSG00000221046	0	0	U6atac		ENSG00000221046	snRNA	RFAM:RF00619	chr20	U6atac minor spliceosomal RNA [Source:RFAM;Acc:RF00619]	44407462	44407337	+
ENSG00000222874	0	0	7SK		ENSG00000222874	snRNA	RFAM:RF00100	chr20	7SK RNA [Source:RFAM;Acc:RF00100]	45488311	45487972	+
MI0016006	0	0	hsa-mir-3616	100500814		miRNA	miRBase:MI0016006	chr20		45795700	45795609	+
ENSG00000202186	0	0	U6		ENSG00000202186	snRNA	RFAM:RF00026	chr20	U6 spliceosomal RNA [Source:RFAM;Acc:RF00026]	46113125	46113022	-
ENSG00000201742	0	0	U6		ENSG00000201742	snRNA	RFAM:RF00026	chr20	U6 spliceosomal RNA [Source:RFAM;Acc:RF00026]	46121829	46121722	-
ENSG00000238950	0	0	U7		ENSG00000238950	snRNA	RFAM:RF00066	chr20	U7 small nuclear RNA [Source:RFAM;Acc:RF00066]	46455788	46455713	-
ENSG00000238785	0	0	U7		ENSG00000238785	snRNA	RFAM:RF00066	chr20	U7 small nuclear RNA [Source:RFAM;Acc:RF00066]	46533167	46533092	+
ENSG00000252227	0	0	SNORD36		ENSG00000252227	snoRNA	RFAM:RF00049	chr20	Small nucleolar RNA SNORD36 [Source:RFAM;Acc:RF00049]	46764766	46764686	-
ENSG00000238452	0	0	U7		ENSG00000238452	snRNA	RFAM:RF00066	chr20	U7 small nuclear RNA [Source:RFAM;Acc:RF00066]	47122555	47122480	-
ENSG00000243376	0	0	AL162615.1		ENSG00000243376	scRNA_pseudogene	RFAM:RF00017	chr20		48338784	48338486	+
ENSG00000252540	0	0	U6		ENSG00000252540	snRNA	RFAM:RF00026	chr20	U6 spliceosomal RNA [Source:RFAM;Acc:RF00026]	48411451	48411348	+
ENSG00000252123	0	0	RNU7-72P		ENSG00000252123	snRNA	RFAM:RF00066	chr20	RNA, U7 small nuclear 72 pseudogene [Source:HGNC Symbol;Acc:34168]	48444590	48444529	+
ENSG00000199490	0	0	Y_RNA		ENSG00000199490	scRNA	RFAM:RF00019	chr20	Y RNA [Source:RFAM;Acc:RF00019]	48537231	48537134	-
ENSG00000239157	0	0	snoU13		ENSG00000239157	snoRNA	RFAM:RF01210	chr20	Small nucleolar RNA U13 [Source:RFAM;Acc:RF01210]	48556937	48556833	-
ENSG00000206710	0	0	U6		ENSG00000206710	snRNA	RFAM:RF00026	chr20	U6 spliceosomal RNA [Source:RFAM;Acc:RF00026]	48588749	48588643	+
chr20.trna6	0	0	trna6			tRNA		chr20	Type: Leu;Anticodon: AAG at 35-37 (48952389-48952387);Score: 40.72	48952423	48952342	-
ENSG00000244376	0	0	AL034429.1		ENSG00000244376	scRNA_pseudogene	RFAM:RF00017	chr20		49046020	49045727	-
ENSG00000239742	0	0	AL133230.1		ENSG00000239742	scRNA_pseudogene	RFAM:RF00017	chr20		49174534	49174219	-
ENSG00000201501	0	0	Y_RNA		ENSG00000201501	scRNA	RFAM:RF00019	chr20	Y RNA [Source:RFAM;Acc:RF00019]	49179647	49179546	+
MI0003660	0	0	hsa-mir-645	693230	ENSG00000208018	miRNA	miRBase:MI0003660	chr20		49202416	49202323	+
MI0006366	0	0	hsa-mir-1302-5	100302146	ENSG00000221091	miRNA	miRBase:MI0006366	chr20		49231322	49231173	-
MI0014239	0	0	hsa-mir-3194	100422889		miRNA	miRBase:MI0014239	chr20		50069514	50069442	-
ENSG00000252467	0	0	U6		ENSG00000252467	snRNA	RFAM:RF00026	chr20	U6 spliceosomal RNA [Source:RFAM;Acc:RF00026]	50518934	50518830	+
ENSG00000252654	0	0	RNU7-6P		ENSG00000252654	snRNA	RFAM:RF00066	chr20	RNA, U7 small nuclear 6 pseudogene [Source:HGNC Symbol;Acc:34102]	50521569	50521508	+
ENSG00000240314	0	0	TRNAI30P		ENSG00000240314	tRNA_pseudogene		chr20	transfer RNA isoleucine 30 (anticodon AAU) pseudogene [Source:HGNC Symbol;Acc:35054]	51218415	51218338	-
chr20.trna5	0	0	trna5			tRNA		chr20	Type: Ile;Anticodon: AAT at 39-41 (51218377-51218375);Score: 23.04	51218415	51218338	-
ENSG00000206959	0	0	Y_RNA		ENSG00000206959	scRNA	RFAM:RF00019	chr20	Y RNA [Source:RFAM;Acc:RF00019]	52161264	52161154	+
ENSG00000238468	0	0	RNU7-14P		ENSG00000238468	snRNA	RFAM:RF00066	chr20	RNA, U7 small nuclear 14 pseudogene [Source:HGNC Symbol;Acc:34110]	52285297	52285236	-
MI0017397	0	0	hsa-mir-4756	100616225		miRNA	miRBase:MI0017397	chr20		52685024	52684947	-
ENSG00000252089	0	0	U4atac		ENSG00000252089	snRNA	RFAM:RF00618	chr20	U4atac minor spliceosomal RNA [Source:RFAM;Acc:RF00618]	53476351	53476227	-
ENSG00000238294	0	0	snoU13		ENSG00000238294	snoRNA	RFAM:RF01210	chr20	Small nucleolar RNA U13 [Source:RFAM;Acc:RF01210]	55050801	55050699	+
ENSG00000252536	0	0	U3		ENSG00000252536	snoRNA	RFAM:RF00012	chr20	Small nucleolar RNA U3 [Source:RFAM;Acc:RF00012]	55182849	55182733	+
ENSG00000252091	0	0	U6		ENSG00000252091	snRNA	RFAM:RF00026	chr20	U6 spliceosomal RNA [Source:RFAM;Acc:RF00026]	55242587	55242486	+
ENSG00000241821	0	0	AL121920.1		ENSG00000241821	scRNA_pseudogene	RFAM:RF00017	chr20		55263750	55263457	+
ENSG00000207158	0	0	U6		ENSG00000207158	snRNA	RFAM:RF00026	chr20	U6 spliceosomal RNA [Source:RFAM;Acc:RF00026]	55361143	55361037	-
ENSG00000252064	0	0	Y_RNA		ENSG00000252064	scRNA	RFAM:RF00019	chr20	Y RNA [Source:RFAM;Acc:RF00019]	55887014	55886910	+
MI0015865	0	0	hsa-mir-4325	100422883		miRNA	miRBase:MI0015865	chr20		55896647	55896558	-
chr20.trna4	0	0	trna4			tRNA		chr20	Type: Leu;Anticodon: TAA at 36-38 (55933467-55933465);Score: 25.92	55933502	55933428	-
MI0016899	0	0	hsa-mir-4532	100616353		miRNA	miRBase:MI0016899	chr20		56470500	56470450	+
MI0000747	0	0	hsa-mir-296	407022	ENSG00000207950	miRNA	miRBase:MI0000747	chr20	This sequence is the predicted human homologue of mouse miR-296 cloned from mouse embryonic stem cells [1,3]. Its expression has also been verified in human ES cells [2].	57392749	57392670	-
MI0005523	0	0	hsa-mir-298	100126296	ENSG00000216031	miRNA	miRBase:MI0005523	chr20		57393368	57393281	-
ENSG00000238777	0	0	U7		ENSG00000238777	snRNA	RFAM:RF00066	chr20	U7 small nuclear RNA [Source:RFAM;Acc:RF00066]	58427783	58427722	-
MI0003661	0	0	hsa-mir-646	693231	ENSG00000207802	miRNA	miRBase:MI0003661	chr20		58883625	58883532	+
MI0016900	0	0	hsa-mir-4533	100616362		miRNA	miRBase:MI0016900	chr20		59053239	59053169	+
MI0016794	0	0	hsa-mir-548ag-2	100616440		miRNA	miRBase:MI0016794	chr20		59139683	59139620	+
MI0006391	0	0	hsa-mir-1257	100302168	ENSG00000221417	miRNA	miRBase:MI0006391	chr20		60528718	60528602	-
MI0014240	0	0	hsa-mir-3195	100422838		miRNA	miRBase:MI0014240	chr20		60639941	60639858	+
MI0017399	0	0	hsa-mir-4758	100616340		miRNA	miRBase:MI0017399	chr20		60907613	60907543	-
MI0000651	0	0	hsa-mir-1-1	406904	ENSG00000199017	miRNA	miRBase:MI0000651|RFAM:RF00103	chr20	Lagos-Quintana et al. [1] reported the cloning of miR-1b, miR-1c and miR-1d. The mature processed miR sequences are identical apart from the 3' residues (A in mir-1b, C in mir-1c and UU in mir-1d). The 3' residues of both miR-1b and miR-1c conflict with the predicted stem-loop precursor sequence shown here and these sequences are not found in current assemblies of human and mouse genomes. It is s…	61151583	61151513	+
MI0000451	0	0	hsa-mir-133a-2	406923	ENSG00000207764	miRNA	miRBase:MI0000451	chr20	This miRNA sequence is predicted based on homology to a verified miRNA from mouse [1] later verified in human [2].	61162220	61162119	+
MI0000445	0	0	hsa-mir-124-3	406909	ENSG00000207598	miRNA	miRBase:MI0000445	chr20	miR-124 was first identified by cloning studies in mouse [1]. Its expression was later verified in human embryonic stem cells [2]. The mature sequence shown here represents the most commonly cloned form from large-scale cloning studies [5]. The 5' end of the miRNA may be offset with respect to previous annotations.	61809938	61809852	+
MI0014241	0	0	hsa-mir-3196	100423014		miRNA	miRBase:MI0014241	chr20		61870194	61870131	+
MI0015866	0	0	hsa-mir-4326	100422945		miRNA	miRBase:MI0015866	chr20		61918218	61918160	+
ENSG00000222439	0	0	U6		ENSG00000222439	snRNA	RFAM:RF00026	chr20	U6 spliceosomal RNA [Source:RFAM;Acc:RF00026]	61968801	61968691	+
ENSG00000199805	0	0	U1		ENSG00000199805	snRNA	RFAM:RF00003	chr20	U1 spliceosomal RNA [Source:RFAM;Acc:RF00003]	62540472	62540308	+
MI0005763	0	0	hsa-mir-941-1	100126329	ENSG00000215946	miRNA	miRBase:MI0005763	chr20		62550894	62550778	+
MI0005765	0	0	hsa-mir-941-3	100126352	ENSG00000215926	miRNA	miRBase:MI0005765	chr20		62551201	62551085	+
MI0005766	0	0	hsa-mir-941-4	100126330	ENSG00000215926	miRNA	miRBase:MI0005766	chr20		62551313	62551197	+
MI0008335	0	0	hsa-mir-1914	100302137	ENSG00000223010	miRNA	miRBase:MI0008335	chr20		62572897	62572818	-
MI0003662	0	0	hsa-mir-647	693232	ENSG00000207554	miRNA	miRBase:MI0003662	chr20		62574079	62573984	-
MI0016088	0	0	hsa-mir-3687	100500815		miRNA	miRBase:MI0016088	chr21		9826263	9826203	+
ENSG00000252199	0	0	SNORA70		ENSG00000252199	snoRNA	RFAM:RF00156	chr21	Small nucleolar RNA SNORA70 [Source:RFAM;Acc:RF00156]	10386047	10385953	+
ENSG00000207097	0	0	U6		ENSG00000207097	snRNA	RFAM:RF00026	chr21	U6 spliceosomal RNA [Source:RFAM;Acc:RF00026]	14420010	14419904	+
MI0014242	0	0	hsa-mir-3156-3	100423018		miRNA	miRBase:MI0014242	chr21		14778781	14778705	-
ENSG00000207476	0	0	U6		ENSG00000207476	snRNA	RFAM:RF00026	chr21	U6 spliceosomal RNA [Source:RFAM;Acc:RF00026]	14994004	14993898	+
MI0014243	0	0	hsa-mir-3118-5	100422890		miRNA	miRBase:MI0014243	chr21		15017171	15017096	-
ENSG00000223287	0	0	U6		ENSG00000223287	snRNA	RFAM:RF00026	chr21	U6 spliceosomal RNA [Source:RFAM;Acc:RF00026]	15340916	15340810	-
chr21.trna1	0	0	trna1			tRNA		chr21	Type: Sup;Anticodon: TTA at 34-36 (15926549-15926551);Score: 22.35	15926586	15926516	+
ENSG00000212564	0	0	U6		ENSG00000212564	snRNA	RFAM:RF00026	chr21	U6 spliceosomal RNA [Source:RFAM;Acc:RF00026]	16986708	16986602	+
ENSG00000238591	0	0	snoU13		ENSG00000238591	snoRNA	RFAM:RF01210	chr21	Small nucleolar RNA U13 [Source:RFAM;Acc:RF01210]	17081077	17080978	+
ENSG00000252273	0	0	U6		ENSG00000252273	snRNA	RFAM:RF00026	chr21	U6 spliceosomal RNA [Source:RFAM;Acc:RF00026]	17407829	17407733	-
ENSG00000201025	0	0	SNORD74		ENSG00000201025	snoRNA	RFAM:RF00284	chr21	Small nucleolar RNA SNORD74 [Source:RFAM;Acc:RF00284]	17657089	17657017	-
MI0000101	0	0	hsa-mir-99a	407055	ENSG00000207638	miRNA	miRBase:MI0000101|RFAM:RF00104	chr21	This sequence is localised to chromosome 21 and was named mir-99-21 in reference [1].	17911489	17911409	+
MI0000064	0	0	hsa-let-7c	406885	ENSG00000199030	miRNA	miRBase:MI0000064|RFAM:RF00027	chr21		17912231	17912148	+
MI0000470	0	0	hsa-mir-125b-2	406912	ENSG00000207863	miRNA	miRBase:MI0000470	chr21	This miRNA sequence is predicted based on homology to a verified miRNA from mouse [1]. Its expression was later verified in human BC-1 cells [2].	17962645	17962557	+
ENSG00000239023	0	0	U1		ENSG00000239023	snRNA	RFAM:RF00003	chr21	U1 spliceosomal RNA [Source:RFAM;Acc:RF00003]	18091476	18091317	+
ENSG00000252462	0	0	U6		ENSG00000252462	snRNA	RFAM:RF00026	chr21	U6 spliceosomal RNA [Source:RFAM;Acc:RF00026]	18803965	18803865	+
ENSG00000252613	0	0	U7		ENSG00000252613	snRNA	RFAM:RF00066	chr21	U7 small nuclear RNA [Source:RFAM;Acc:RF00066]	18825052	18824999	+
ENSG00000200754	0	0	Y_RNA		ENSG00000200754	scRNA	RFAM:RF00019	chr21	Y RNA [Source:RFAM;Acc:RF00019]	18899565	18899458	-
ENSG00000199962	0	0	Y_RNA		ENSG00000199962	scRNA	RFAM:RF00019	chr21	Y RNA [Source:RFAM;Acc:RF00019]	18949224	18949116	+
MI0014244	0	0	hsa-mir-548x	100422920		miRNA	miRBase:MI0014244	chr21		20058482	20058408	-
ENSG00000212609	0	0	U1		ENSG00000212609	snRNA	RFAM:RF00003	chr21	U1 spliceosomal RNA [Source:RFAM;Acc:RF00003]	20717629	20717465	+
ENSG00000251851	0	0	U6		ENSG00000251851	snRNA	RFAM:RF00026	chr21	U6 spliceosomal RNA [Source:RFAM;Acc:RF00026]	21728164	21728060	-
ENSG00000252963	0	0	7SK		ENSG00000252963	snRNA	RFAM:RF00100	chr21	7SK RNA [Source:RFAM;Acc:RF00100]	21729208	21728965	+
ENSG00000202339	0	0	U4		ENSG00000202339	snRNA	RFAM:RF00015	chr21	U4 spliceosomal RNA [Source:RFAM;Acc:RF00015]	23577651	23577511	+
ENSG00000223078	0	0	U2		ENSG00000223078	snRNA	RFAM:RF00004	chr21	U2 spliceosomal RNA [Source:RFAM;Acc:RF00004]	24654231	24654058	-
ENSG00000199698	0	0	Y_RNA		ENSG00000199698	scRNA	RFAM:RF00019	chr21	Y RNA [Source:RFAM;Acc:RF00019]	24804602	24804501	-
ENSG00000238314	0	0	snoU13		ENSG00000238314	snoRNA	RFAM:RF01210	chr21	Small nucleolar RNA U13 [Source:RFAM;Acc:RF01210]	26842513	26842421	-
MI0000681	0	0	hsa-mir-155	406947	ENSG00000207795	miRNA	miRBase:MI0000681	chr21	Human mir-155 is predicted based on homology to a cloned miR from mouse (MIR:MI0000177) [1], and later experimentally validated in human HL-60 leukemia cells [2]. Like the mouse miRNA, human mir-155 resides in the non-coding BIC transcript (EMBL:AF402776), located on chromosome 21 [3]. The mature form differs from that in mouse at a single position. Eis et al. confirm that miR-155 is processed fr…	26946356	26946292	+
ENSG00000251972	0	0	U6		ENSG00000251972	snRNA	RFAM:RF00026	chr21	U6 spliceosomal RNA [Source:RFAM;Acc:RF00026]	27315460	27315359	-
ENSG00000206802	0	0	U6		ENSG00000206802	snRNA	RFAM:RF00026	chr21	U6 spliceosomal RNA [Source:RFAM;Acc:RF00026]	27563132	27563026	+
MI0017400	0	0	hsa-mir-4759	100616243		miRNA	miRBase:MI0017400	chr21		28326362	28326280	+
ENSG00000251894	0	0	U6		ENSG00000251894	snRNA	RFAM:RF00026	chr21	U6 spliceosomal RNA [Source:RFAM;Acc:RF00026]	30115613	30115530	+
ENSG00000201984	0	0	Y_RNA		ENSG00000201984	scRNA	RFAM:RF00019	chr21	Y RNA [Source:RFAM;Acc:RF00019]	30511705	30511604	-
ENSG00000212479	0	0	U3		ENSG00000212479	snoRNA	RFAM:RF00012	chr21	Small nucleolar RNA U3 [Source:RFAM;Acc:RF00012]	30552960	30552747	-
ENSG00000239171	0	0	snoU13		ENSG00000239171	snoRNA	RFAM:RF01210	chr21	Small nucleolar RNA U13 [Source:RFAM;Acc:RF01210]	30761810	30761707	-
MI0015867	0	0	hsa-mir-4327	100422891		miRNA	miRBase:MI0015867	chr21		31747696	31747612	-
ENSG00000238390	0	0	SNORA81		ENSG00000238390	snoRNA	RFAM:RF01241	chr21	Small nucleolar RNA SNORA81 [Source:RFAM;Acc:RF01241]	33036795	33036619	+
ENSG00000242871	0	0	AP000268.1		ENSG00000242871	scRNA_pseudogene	RFAM:RF00017	chr21		33715062	33714795	-
ENSG00000240406	0	0	AP000272.1		ENSG00000240406	snoRNA_pseudogene	RFAM:RF00438	chr21		33910395	33910329	+
ENSG00000252045	0	0	SNORA33		ENSG00000252045	snoRNA	RFAM:RF00438	chr21	Small nucleolar RNA SNORA33 [Source:RFAM;Acc:RF00438]	33910744	33910609	+
ENSG00000207098	0	0	SNORA70		ENSG00000207098	snoRNA	RFAM:RF00156	chr21	Small nucleolar RNA SNORA70 [Source:RFAM;Acc:RF00156]	34214305	34214171	-
ENSG00000240113	0	0	AP000313.1		ENSG00000240113	scRNA_pseudogene		chr21		35291097	35291015	-
ENSG00000244294	0	0	AP000313.2		ENSG00000244294	scRNA_pseudogene	RFAM:RF00017	chr21		35291641	35291421	-
ENSG00000221398	0	0	SNORA11		ENSG00000221398	snoRNA	RFAM:RF00614	chr21	Small nucleolar RNA SNORA11 [Source:RFAM;Acc:RF00614]	35828535	35828408	-
MI0003906	0	0	hsa-mir-802	768219	ENSG00000211590	miRNA	miRBase:MI0003906	chr21		37093106	37093013	+
ENSG00000200213	0	0	U6		ENSG00000200213	snRNA	RFAM:RF00026	chr21	U6 spliceosomal RNA [Source:RFAM;Acc:RF00026]	37438950	37438843	+
ENSG00000238851	0	0	snoU13		ENSG00000238851	snoRNA	RFAM:RF01210	chr21	Small nucleolar RNA U13 [Source:RFAM;Acc:RF01210]	37630829	37630724	-
ENSG00000207416	0	0	Y_RNA		ENSG00000207416	scRNA	RFAM:RF00019	chr21	Y RNA [Source:RFAM;Acc:RF00019]	38359151	38359039	-
ENSG00000212136	0	0	U6		ENSG00000212136	snRNA	RFAM:RF00026	chr21	U6 spliceosomal RNA [Source:RFAM;Acc:RF00026]	38417936	38417830	+
ENSG00000238581	0	0	snoU13		ENSG00000238581	snoRNA	RFAM:RF01210	chr21	Small nucleolar RNA U13 [Source:RFAM;Acc:RF01210]	39559656	39559551	-
ENSG00000252384	0	0	SNORA62		ENSG00000252384	snoRNA	RFAM:RF00091	chr21	Small nucleolar RNA SNORA62/SNORA6 family [Source:RFAM;Acc:RF00091]	40266791	40266709	+
ENSG00000252915	0	0	Y_RNA		ENSG00000252915	scRNA	RFAM:RF00019	chr21	Y RNA [Source:RFAM;Acc:RF00019]	40716554	40716463	+
ENSG00000238556	0	0	snoU13		ENSG00000238556	snoRNA	RFAM:RF01210	chr21	Small nucleolar RNA U13 [Source:RFAM;Acc:RF01210]	40717383	40717300	-
ENSG00000244408	0	0	AF064861.1		ENSG00000244408	scRNA_pseudogene		chr21		40723036	40722819	-
MI0017401	0	0	hsa-mir-4760	100616148		miRNA	miRBase:MI0017401	chr21		41584358	41584279	-
ENSG00000207147	0	0	SNORA51		ENSG00000207147	snoRNA	RFAM:RF00432	chr21	Small nucleolar RNA SNORA51 [Source:RFAM;Acc:RF00432]	41885206	41885071	+
ENSG00000240448	0	0	AF064866.1		ENSG00000240448	snoRNA_pseudogene	RFAM:RF00012	chr21		42133745	42133675	+
MI0014245	0	0	hsa-mir-3197	100423023		miRNA	miRBase:MI0014245	chr21		42539556	42539484	+
ENSG00000207503	0	0	SNORA32		ENSG00000207503	snoRNA	RFAM:RF00421	chr21	Small nucleolar RNA SNORA32 [Source:RFAM;Acc:RF00421]	42911253	42911133	+
ENSG00000252771	0	0	snoU13		ENSG00000252771	snoRNA	RFAM:RF01210	chr21	Small nucleolar RNA U13 [Source:RFAM;Acc:RF01210]	43024843	43024746	-
ENSG00000251778	0	0	SNORA3		ENSG00000251778	snoRNA	RFAM:RF00334	chr21	Small nucleolar RNA SNORA3/SNORA45 family [Source:RFAM;Acc:RF00334]	43302409	43302314	+
ENSG00000252619	0	0	U6		ENSG00000252619	snRNA	RFAM:RF00026	chr21	U6 spliceosomal RNA [Source:RFAM;Acc:RF00026]	43837702	43837606	-
MI0019311	0	0	hsa-mir-5692b			miRNA	miRBase:MI0019311	chr21		44371124	44371038	-
ENSG00000199598	0	0	U6		ENSG00000199598	snRNA	RFAM:RF00026	chr21	U6 spliceosomal RNA [Source:RFAM;Acc:RF00026]	45339782	45339676	-
ENSG00000252606	0	0	U6		ENSG00000252606	snRNA	RFAM:RF00026	chr21	U6 spliceosomal RNA [Source:RFAM;Acc:RF00026]	45416301	45416203	-
ENSG00000202239	0	0	U6		ENSG00000202239	snRNA	RFAM:RF00026	chr21	U6 spliceosomal RNA [Source:RFAM;Acc:RF00026]	47945635	47945531	+
ENSG00000239688	0	0	AP000338.1		ENSG00000239688	scRNA_pseudogene	RFAM:RF00017	chr21		47956005	47955709	+
MI0003578	0	0	hsa-mir-571	693156	ENSG00000207642	miRNA	miRBase:MI0003578	chr4		344041	343946	+
ENSG00000212458	0	0	SNORA48		ENSG00000212458	snoRNA	RFAM:RF00554	chr4	Small nucleolar RNA SNORA48 [Source:RFAM;Acc:RF00554]	1112801	1112672	+
ENSG00000207009	0	0	Y_RNA		ENSG00000207009	scRNA	RFAM:RF00019	chr4	Y RNA [Source:RFAM;Acc:RF00019]	1685256	1685147	-
ENSG00000240455	0	0	AC105448.1		ENSG00000240455	scRNA_pseudogene	RFAM:RF00017	chr4		1871064	1870787	-
MI0005768	0	0	hsa-mir-943	100126332	ENSG00000216105	miRNA	miRBase:MI0005768	chr4		1988204	1988111	-
MI0017448	1.06712	0	hsa-mir-4800	100616358		miRNA	miRBase:MI0017448	chr4		2251883	2251804	-
ENSG00000239247	0	0	AL158068.1		ENSG00000239247	scRNA_pseudogene	RFAM:RF00017	chr4		2318232	2317924	-
ENSG00000206738	0	0	Y_RNA		ENSG00000206738	scRNA	RFAM:RF00019	chr4	Y RNA [Source:RFAM;Acc:RF00019]	2616951	2616851	-
ENSG00000199335	0	0	U6		ENSG00000199335	snRNA	RFAM:RF00026	chr4	U6 spliceosomal RNA [Source:RFAM;Acc:RF00026]	3045934	3045828	+
ENSG00000251743	0	0	RNU7-33P		ENSG00000251743	snRNA	RFAM:RF00066	chr4	RNA, U7 small nuclear 33 pseudogene [Source:HGNC Symbol;Acc:34129]	3080270	3080209	-
ENSG00000252266	0	0	Y_RNA		ENSG00000252266	scRNA	RFAM:RF00019	chr4	Y RNA [Source:RFAM;Acc:RF00019]	5428711	5428612	-
ENSG00000201496	0	0	7SK		ENSG00000201496	snRNA	RFAM:RF00100	chr4	7SK RNA [Source:RFAM;Acc:RF00100]	5460608	5460308	-
MI0016749	0	0	hsa-mir-378d-1	100616201		miRNA	miRBase:MI0016749	chr4		5925055	5925002	-
MI0017445	0	0	hsa-mir-4798	100616471		miRNA	miRBase:MI0017445	chr4		7312251	7312177	+
chr4.trna5	0	0	trna5			tRNA		chr4	Type: Sup;Anticodon: TTA at 33-35 (7325877-7325875);Score: 21.73	7325909	7325838	-
MI0015884	0	0	hsa-mir-4274	100422826		miRNA	miRBase:MI0015884	chr4		7461845	7461755	+
MI0000097	0	0	hsa-mir-95	407052	ENSG00000207807	miRNA	miRBase:MI0000097	chr4	This sequence is localised to chromosome 4 and was named mir-95-4 in reference [1].	8007108	8007028	-
MI0006422	0	0	hsa-mir-548i-2	100313902	ENSG00000221275	miRNA	miRBase:MI0006422	chr4		9557937	9557789	-
MI0014161	0	0	hsa-mir-3138	100423011		miRNA	miRBase:MI0014161	chr4		10080316	10080235	-
MI0003579	0	0	hsa-mir-572	693157	ENSG00000207716	miRNA	miRBase:MI0003579	chr4		11370545	11370451	+
ENSG00000212282	0	0	U6		ENSG00000212282	snRNA	RFAM:RF00026	chr4	U6 spliceosomal RNA [Source:RFAM;Acc:RF00026]	12314314	12314212	+
ENSG00000252235	0	0	U6		ENSG00000252235	snRNA	RFAM:RF00026	chr4	U6 spliceosomal RNA [Source:RFAM;Acc:RF00026]	13053035	13052966	+
MI0017980	0	0	hsa-mir-5091			miRNA	miRBase:MI0017980	chr4		13629581	13629489	+
ENSG00000202449	0	0	SNORA63		ENSG00000202449	snoRNA	RFAM:RF00092	chr4	Small nucleolar RNA SNORA63 [Source:RFAM;Acc:RF00092]	14692456	14692334	+
ENSG00000251758	0	0	U6		ENSG00000251758	snRNA	RFAM:RF00026	chr4	U6 spliceosomal RNA [Source:RFAM;Acc:RF00026]	16010410	16010299	-
ENSG00000206780	0	0	SNORA75		ENSG00000206780	snoRNA	RFAM:RF00072	chr4	Small nucleolar RNA SNORA75 [Source:RFAM;Acc:RF00072]	17322505	17322369	-
ENSG00000238536	0	0	snoU13		ENSG00000238536	snoRNA	RFAM:RF01210	chr4	Small nucleolar RNA U13 [Source:RFAM;Acc:RF01210]	17530663	17530560	+
ENSG00000244118	0	0	AC025562.1		ENSG00000244118	scRNA_pseudogene		chr4		18576848	18576746	-
MI0000294	0	0	hsa-mir-218-1	407000	ENSG00000207732	miRNA	miRBase:MI0000294	chr4	This human miRNA was predicted by computational methods using conservation with mouse and Fugu rubripes sequences [1]. Expression of the excised miR has been validated in zebrafish, and the 5' end mapped by PCR. Landgraf et al. later verified the expression of miR-218 in human [2].	20530007	20529898	+
ENSG00000239001	0	0	U6		ENSG00000239001	snRNA	RFAM:RF00026	chr4	U6 spliceosomal RNA [Source:RFAM;Acc:RF00026]	22120712	22120606	+
ENSG00000238383	0	0	snoU13		ENSG00000238383	snoRNA	RFAM:RF01210	chr4	Small nucleolar RNA U13 [Source:RFAM;Acc:RF01210]	22351177	22351073	+
ENSG00000243005	0	0	AC115110.1		ENSG00000243005	scRNA_pseudogene	RFAM:RF00017	chr4		24565083	24564816	-
ENSG00000238632	0	0	U7		ENSG00000238632	snRNA	RFAM:RF00066	chr4	U7 small nuclear RNA [Source:RFAM;Acc:RF00066]	25600247	25600186	-
ENSG00000200999	0	0	SNORD74		ENSG00000200999	snoRNA	RFAM:RF00284	chr4	Small nucleolar RNA SNORD74 [Source:RFAM;Acc:RF00284]	26704010	26703931	+
ENSG00000222206	0	0	Y_RNA		ENSG00000222206	scRNA	RFAM:RF00019	chr4	Y RNA [Source:RFAM;Acc:RF00019]	27225049	27224941	-
ENSG00000243548	0	0	AC091602.1		ENSG00000243548	scRNA_pseudogene	RFAM:RF00017	chr4		28713057	28712821	+
MI0015883	0	0	hsa-mir-4275	100422937		miRNA	miRBase:MI0015883	chr4		28821290	28821204	+
ENSG00000252303	0	0	U6		ENSG00000252303	snRNA	RFAM:RF00026	chr4	U6 spliceosomal RNA [Source:RFAM;Acc:RF00026]	29512359	29512257	+
ENSG00000251755	0	0	U7		ENSG00000251755	snRNA	RFAM:RF00066	chr4	U7 small nuclear RNA [Source:RFAM;Acc:RF00066]	33786615	33786557	+
ENSG00000238694	0	0	snoU13		ENSG00000238694	snoRNA	RFAM:RF01210	chr4	Small nucleolar RNA U13 [Source:RFAM;Acc:RF01210]	34967966	34967863	-
ENSG00000206665	0	0	U6		ENSG00000206665	snRNA	RFAM:RF00026	chr4	U6 spliceosomal RNA [Source:RFAM;Acc:RF00026]	35497625	35497520	+
MI0006435	0	0	hsa-mir-1255b-1	100302215		miRNA	miRBase:MI0006435	chr4		36428050	36427988	-
MI0017449	0	0	hsa-mir-4801	100616435		miRNA	miRBase:MI0017449	chr4		37243613	37243532	-
ENSG00000207075	0	0	Y_RNA		ENSG00000207075	scRNA	RFAM:RF00019	chr4	Y RNA [Source:RFAM;Acc:RF00019]	37701624	37701517	-
ENSG00000243573	0	0	AC098680.4		ENSG00000243573	scRNA_pseudogene		chr4		38259165	38258874	-
ENSG00000242346	0	0	AC098680.3		ENSG00000242346	scRNA_pseudogene		chr4		38259448	38259185	-
ENSG00000239860	0	0	AC098680.2		ENSG00000239860	scRNA_pseudogene		chr4		38269042	38268762	-
MI0003581	0	0	hsa-mir-574	693159	ENSG00000207944	miRNA	miRBase:MI0003581	chr4	The mature sequence shown here represents the most commonly cloned form from large-scale cloning studies [2].	38869748	38869653	+
ENSG00000222592	0	0	U6		ENSG00000222592	snRNA	RFAM:RF00026	chr4	U6 spliceosomal RNA [Source:RFAM;Acc:RF00026]	39400868	39400769	+
MI0019151	0	0	hsa-mir-5591			miRNA	miRBase:MI0019151	chr4		39413594	39413530	+
ENSG00000238797	0	0	Y_RNA		ENSG00000238797	scRNA	RFAM:RF00019	chr4	Y RNA [Source:RFAM;Acc:RF00019]	39443384	39443285	+
ENSG00000252796	0	0	RNU7-11P		ENSG00000252796	snRNA	RFAM:RF00066	chr4	RNA, U7 small nuclear 11 pseudogene [Source:HGNC Symbol;Acc:34107]	39622693	39622632	+
ENSG00000252975	0	0	Y_RNA		ENSG00000252975	scRNA	RFAM:RF00019	chr4	Y RNA [Source:RFAM;Acc:RF00019]	39711796	39711705	-
ENSG00000243260	0	0	AC105287.1		ENSG00000243260	scRNA_pseudogene	RFAM:RF00017	chr4		39762918	39762620	+
ENSG00000200455	0	0	U6		ENSG00000200455	snRNA	RFAM:RF00026	chr4	U6 spliceosomal RNA [Source:RFAM;Acc:RF00026]	40079602	40079504	+
ENSG00000201863	0	0	SNORA51		ENSG00000201863	snoRNA	RFAM:RF00432	chr4	Small nucleolar RNA SNORA51 [Source:RFAM;Acc:RF00432]	40084726	40084603	+
ENSG00000239010	0	0	RNU7-74P		ENSG00000239010	snRNA	RFAM:RF00066	chr4	RNA, U7 small nuclear 74 pseudogene [Source:HGNC Symbol;Acc:34170]	40379530	40379469	-
MI0017450	0	0	hsa-mir-4802	100616274		miRNA	miRBase:MI0017450	chr4		40504136	40504057	-
ENSG00000207195	0	0	Y_RNA		ENSG00000207195	scRNA	RFAM:RF00019	chr4	Y RNA [Source:RFAM;Acc:RF00019]	40828782	40828672	-
ENSG00000238351	0	0	snoU13		ENSG00000238351	snoRNA	RFAM:RF01210	chr4	Small nucleolar RNA U13 [Source:RFAM;Acc:RF01210]	40870987	40870886	-
chr4.trna4	0	0	trna4			tRNA		chr4	Type: Gln;Anticodon: TTG at 34-36 (40908782-40908780);Score: 31.57	40908815	40908743	-
ENSG00000199790	0	0	U6		ENSG00000199790	snRNA	RFAM:RF00026	chr4	U6 spliceosomal RNA [Source:RFAM;Acc:RF00026]	41086730	41086624	+
ENSG00000207198	0	0	U6		ENSG00000207198	snRNA	RFAM:RF00026	chr4	U6 spliceosomal RNA [Source:RFAM;Acc:RF00026]	41116062	41115959	+
ENSG00000200338	0	0	U1		ENSG00000200338	snRNA	RFAM:RF00003	chr4	U1 spliceosomal RNA [Source:RFAM;Acc:RF00003]	41774120	41773962	-
ENSG00000252595	0	0	7SK		ENSG00000252595	snRNA	RFAM:RF00100	chr4	7SK RNA [Source:RFAM;Acc:RF00100]	42894635	42894413	+
ENSG00000239464	0	0	AC114774.1		ENSG00000239464	scRNA_pseudogene	RFAM:RF00017	chr4		43600851	43600557	-
ENSG00000239679	0	0	AC080132.1		ENSG00000239679	scRNA_pseudogene	RFAM:RF00017	chr4		43865566	43865318	+
ENSG00000200720	0	0	U6		ENSG00000200720	snRNA	RFAM:RF00026	chr4	U6 spliceosomal RNA [Source:RFAM;Acc:RF00026]	45482153	45482047	+
ENSG00000222257	0	0	7SK		ENSG00000222257	snRNA	RFAM:RF00100	chr4	7SK RNA [Source:RFAM;Acc:RF00100]	45997440	45997136	+
ENSG00000252243	0	0	U6		ENSG00000252243	snRNA	RFAM:RF00026	chr4	U6 spliceosomal RNA [Source:RFAM;Acc:RF00026]	46533359	46533254	-
ENSG00000238301	0	0	snoU13		ENSG00000238301	snoRNA	RFAM:RF01210	chr4	Small nucleolar RNA U13 [Source:RFAM;Acc:RF01210]	47308054	47307951	-
ENSG00000251827	0	0	7SK		ENSG00000251827	snRNA	RFAM:RF00100	chr4	7SK RNA [Source:RFAM;Acc:RF00100]	47813652	47813481	-
ENSG00000200269	0	0	U6		ENSG00000200269	snRNA	RFAM:RF00026	chr4	U6 spliceosomal RNA [Source:RFAM;Acc:RF00026]	48108205	48108098	-
ENSG00000253050	0	0	U6		ENSG00000253050	snRNA	RFAM:RF00026	chr4	U6 spliceosomal RNA [Source:RFAM;Acc:RF00026]	48111427	48111370	-
ENSG00000202014	0	0	Y_RNA		ENSG00000202014	scRNA	RFAM:RF00019	chr4	Y RNA [Source:RFAM;Acc:RF00019]	48155552	48155451	+
ENSG00000251722	0	0	RNU5E-3P		ENSG00000251722	snRNA	RFAM:RF00020	chr4	RNA, U5E small nuclear 3, pseudogene [Source:HGNC Symbol;Acc:42512]	48576537	48576470	-
ENSG00000252913	0	0	U6		ENSG00000252913	snRNA	RFAM:RF00026	chr4	U6 spliceosomal RNA [Source:RFAM;Acc:RF00026]	48934871	48934772	-
ENSG00000199924	0	0	U6		ENSG00000199924	snRNA	RFAM:RF00026	chr4	U6 spliceosomal RNA [Source:RFAM;Acc:RF00026]	53361118	53361015	+
ENSG00000239068	0	0	snoU13		ENSG00000239068	snoRNA	RFAM:RF01210	chr4	Small nucleolar RNA U13 [Source:RFAM;Acc:RF01210]	53376282	53376179	+
ENSG00000241541	0	0	AC026448.1		ENSG00000241541	scRNA_pseudogene		chr4		53474235	53474146	+
MI0016792	0	0	hsa-mir-4449	100616436		miRNA	miRBase:MI0016792	chr4		53578914	53578849	+
ENSG00000212490	0	0	SNORA26		ENSG00000212490	snoRNA	RFAM:RF00568	chr4	Small nucleolar RNA SNORA26 [Source:RFAM;Acc:RF00568]	53614426	53614304	+
ENSG00000199901	0	0	Y_RNA		ENSG00000199901	scRNA	RFAM:RF00019	chr4	Y RNA [Source:RFAM;Acc:RF00019]	53652805	53652704	+
ENSG00000207385	0	0	U6		ENSG00000207385	snRNA	RFAM:RF00026	chr4	U6 spliceosomal RNA [Source:RFAM;Acc:RF00026]	54131734	54131628	-
ENSG00000241625	0	0	AC058822.1		ENSG00000241625	scRNA_pseudogene		chr4		54352550	54352341	-
ENSG00000238753	0	0	snoU13		ENSG00000238753	snoRNA	RFAM:RF01210	chr4	Small nucleolar RNA U13 [Source:RFAM;Acc:RF01210]	54989371	54989267	-
ENSG00000239534	0	0	AC138779.1		ENSG00000239534	snoRNA_pseudogene	RFAM:RF00012	chr4		55013594	55013431	+
ENSG00000252815	0	0	U6		ENSG00000252815	snRNA	RFAM:RF00026	chr4	U6 spliceosomal RNA [Source:RFAM;Acc:RF00026]	55898238	55898132	-
ENSG00000244034	0	0	AC111194.2		ENSG00000244034	scRNA_pseudogene	RFAM:RF00017	chr4		55930193	55929908	+
ENSG00000206839	0	0	U6		ENSG00000206839	snRNA	RFAM:RF00026	chr4	U6 spliceosomal RNA [Source:RFAM;Acc:RF00026]	56160765	56160657	+
ENSG00000239040	0	0	Y_RNA		ENSG00000239040	scRNA	RFAM:RF00019	chr4	Y RNA [Source:RFAM;Acc:RF00019]	56278905	56278803	+
ENSG00000238585	0	0	Y_RNA		ENSG00000238585	scRNA	RFAM:RF00019	chr4	Y RNA [Source:RFAM;Acc:RF00019]	56367875	56367762	-
ENSG00000223305	0	0	7SK		ENSG00000223305	snRNA	RFAM:RF00100	chr4	7SK RNA [Source:RFAM;Acc:RF00100]	56407002	56406669	-
ENSG00000251923	0	0	U6		ENSG00000251923	snRNA	RFAM:RF00026	chr4	U6 spliceosomal RNA [Source:RFAM;Acc:RF00026]	56664897	56664802	+
ENSG00000202358	0	0	U6		ENSG00000202358	snRNA	RFAM:RF00026	chr4	U6 spliceosomal RNA [Source:RFAM;Acc:RF00026]	56751867	56751761	+
ENSG00000252489	0	0	U6		ENSG00000252489	snRNA	RFAM:RF00026	chr4	U6 spliceosomal RNA [Source:RFAM;Acc:RF00026]	57154750	57154651	-
ENSG00000251799	0	0	Y_RNA		ENSG00000251799	scRNA	RFAM:RF00019	chr4	Y RNA [Source:RFAM;Acc:RF00019]	57684480	57684384	-
ENSG00000238579	0	0	snoU13		ENSG00000238579	snoRNA	RFAM:RF01210	chr4	Small nucleolar RNA U13 [Source:RFAM;Acc:RF01210]	57860336	57860241	+
ENSG00000251703	0	0	U6		ENSG00000251703	snRNA	RFAM:RF00026	chr4	U6 spliceosomal RNA [Source:RFAM;Acc:RF00026]	57868958	57868858	+
ENSG00000238541	0	0	snoU13		ENSG00000238541	snoRNA	RFAM:RF01210	chr4	Small nucleolar RNA U13 [Source:RFAM;Acc:RF01210]	57972511	57972409	-
ENSG00000238925	0	0	snoU13		ENSG00000238925	snoRNA	RFAM:RF01210	chr4	Small nucleolar RNA U13 [Source:RFAM;Acc:RF01210]	58358539	58358435	-
ENSG00000199780	0	0	Y_RNA		ENSG00000199780	scRNA	RFAM:RF00019	chr4	Y RNA [Source:RFAM;Acc:RF00019]	60399616	60399504	+
ENSG00000201676	0	0	Y_RNA		ENSG00000201676	scRNA	RFAM:RF00019	chr4	Y RNA [Source:RFAM;Acc:RF00019]	60698994	60698893	+
ENSG00000201775	0	0	U6		ENSG00000201775	snRNA	RFAM:RF00026	chr4	U6 spliceosomal RNA [Source:RFAM;Acc:RF00026]	60699885	60699781	+
MI0016793	0	0	hsa-mir-548ag-1	100616450		miRNA	miRBase:MI0016793	chr4		61788402	61788337	+
ENSG00000202169	0	0	Y_RNA		ENSG00000202169	scRNA	RFAM:RF00019	chr4	Y RNA [Source:RFAM;Acc:RF00019]	62772126	62772031	+
ENSG00000252104	0	0	U6		ENSG00000252104	snRNA	RFAM:RF00026	chr4	U6 spliceosomal RNA [Source:RFAM;Acc:RF00026]	65263505	65263412	-
ENSG00000222765	0	0	U2		ENSG00000222765	snRNA	RFAM:RF00004	chr4	U2 spliceosomal RNA [Source:RFAM;Acc:RF00004]	66673153	66672958	-
MI0006406	0	0	hsa-mir-1269a	100302177	ENSG00000221563	miRNA	miRBase:MI0006406	chr4		67142646	67142542	+
ENSG00000252890	0	0	U6		ENSG00000252890	snRNA	RFAM:RF00026	chr4	U6 spliceosomal RNA [Source:RFAM;Acc:RF00026]	67763089	67762980	+
ENSG00000202374	0	0	SNORA62		ENSG00000202374	snoRNA	RFAM:RF00091	chr4	Small nucleolar RNA SNORA62/SNORA6 family [Source:RFAM;Acc:RF00091]	68613104	68612954	+
ENSG00000207428	0	0	U6		ENSG00000207428	snRNA	RFAM:RF00026	chr4	U6 spliceosomal RNA [Source:RFAM;Acc:RF00026]	68869719	68869613	+
ENSG00000207448	0	0	U6		ENSG00000207448	snRNA	RFAM:RF00026	chr4	U6 spliceosomal RNA [Source:RFAM;Acc:RF00026]	71567575	71567472	+
ENSG00000207058	0	0	U6		ENSG00000207058	snRNA	RFAM:RF00026	chr4	U6 spliceosomal RNA [Source:RFAM;Acc:RF00026]	71568840	71568735	-
ENSG00000238318	0	0	snoU13		ENSG00000238318	snoRNA	RFAM:RF01210	chr4	Small nucleolar RNA U13 [Source:RFAM;Acc:RF01210]	71678063	71677963	+
ENSG00000252880	0	0	U6		ENSG00000252880	snRNA	RFAM:RF00026	chr4	U6 spliceosomal RNA [Source:RFAM;Acc:RF00026]	71713935	71713853	-
ENSG00000207007	0	0	U6		ENSG00000207007	snRNA	RFAM:RF00026	chr4	U6 spliceosomal RNA [Source:RFAM;Acc:RF00026]	71717957	71717847	+
ENSG00000252955	0	0	U4atac		ENSG00000252955	snRNA	RFAM:RF00618	chr4	U4atac minor spliceosomal RNA [Source:RFAM;Acc:RF00618]	73831020	73830895	+
ENSG00000210839	0	0	RNU6ATAC5P		ENSG00000210839	snRNA	RFAM:RF00619	chr4	RNA, U6atac small nuclear 5, pseudogene [Source:HGNC Symbol;Acc:34095]	73892590	73892465	+
ENSG00000239379	0	0	AC053527.1		ENSG00000239379	scRNA_pseudogene		chr4		73969647	73969561	-
ENSG00000221639	0	0	SNORA3		ENSG00000221639	snoRNA	RFAM:RF00334	chr4	Small nucleolar RNA SNORA3/SNORA45 family [Source:RFAM;Acc:RF00334]	74129801	74129677	+
ENSG00000239491	0	0	AC112518.1		ENSG00000239491	scRNA_pseudogene		chr4		74589775	74589682	-
ENSG00000240545	0	0	AC112518.2		ENSG00000240545	scRNA_pseudogene		chr4		74590127	74589937	-
ENSG00000244194	0	0	AC097709.1		ENSG00000244194	scRNA_pseudogene	RFAM:RF00017	chr4		74877593	74877299	+
ENSG00000201644	0	0	Y_RNA		ENSG00000201644	scRNA	RFAM:RF00019	chr4	Y RNA [Source:RFAM;Acc:RF00019]	76587397	76587305	-
ENSG00000212368	0	0	U6		ENSG00000212368	snRNA	RFAM:RF00026	chr4	U6 spliceosomal RNA [Source:RFAM;Acc:RF00026]	77277868	77277763	-
ENSG00000241914	1.06712	0	AC096743.1		ENSG00000241914	scRNA_pseudogene		chr4		77311641	77311562	+
ENSG00000199857	0	0	SNORD50		ENSG00000199857	snoRNA	RFAM:RF00278	chr4	Small nucleolar RNA SNORD50 [Source:RFAM;Acc:RF00278]	77323299	77323229	+
ENSG00000207307	0	0	U6		ENSG00000207307	snRNA	RFAM:RF00026	chr4	U6 spliceosomal RNA [Source:RFAM;Acc:RF00026]	77453480	77453375	-
MI0016795	0	0	hsa-mir-4450	100616299		miRNA	miRBase:MI0016795	chr4		77494785	77494721	+
MI0016796	0	0	hsa-mir-548ah	100616254		miRNA	miRBase:MI0016796	chr4		77496779	77496704	+
ENSG00000201641	0	0	U6		ENSG00000201641	snRNA	RFAM:RF00026	chr4	U6 spliceosomal RNA [Source:RFAM;Acc:RF00026]	78071590	78071481	-
ENSG00000221711	0	0	SNORD75		ENSG00000221711	snoRNA	RFAM:RF00612	chr4	Small nucleolar RNA SNORD75 [Source:RFAM;Acc:RF00612]	78623957	78623900	-
ENSG00000238816	0	0	snoU13		ENSG00000238816	snoRNA	RFAM:RF01210	chr4	Small nucleolar RNA U13 [Source:RFAM;Acc:RF01210]	79561356	79561254	+
MI0018004	0	0	hsa-mir-5096	100616427		miRNA	miRBase:MI0018004	chr4		79741975	79741906	+
ENSG00000242175	0	0	AC098818.1		ENSG00000242175	scRNA_pseudogene	RFAM:RF00017	chr4		79820308	79820010	+
ENSG00000212620	0	0	SNORA75		ENSG00000212620	snoRNA	RFAM:RF00072	chr4	Small nucleolar RNA SNORA75 [Source:RFAM;Acc:RF00072]	80764382	80764256	+
ENSG00000207065	0	0	RNU5A-2P		ENSG00000207065	snRNA	RFAM:RF00020	chr4	RNA, U5A small nuclear 2, pseudogene [Source:HGNC Symbol;Acc:42515]	82255572	82255457	+
ENSG00000252762	0	0	SNORA31		ENSG00000252762	snoRNA	RFAM:RF00322	chr4	Small nucleolar RNA SNORA31 [Source:RFAM;Acc:RF00322]	82849592	82849466	+
ENSG00000202485	0	0	U6		ENSG00000202485	snRNA	RFAM:RF00026	chr4	U6 spliceosomal RNA [Source:RFAM;Acc:RF00026]	83095806	83095700	+
ENSG00000202440	0	0	SNORD42		ENSG00000202440	snoRNA	RFAM:RF00150	chr4	Small nucleolar RNA SNORD42 [Source:RFAM;Acc:RF00150]	83323859	83323791	-
MI0003582	0	0	hsa-mir-575	693160	ENSG00000207746	miRNA	miRBase:MI0003582	chr4		83674583	83674490	-
ENSG00000199530	0	0	Y_RNA		ENSG00000199530	scRNA	RFAM:RF00019	chr4	Y RNA [Source:RFAM;Acc:RF00019]	83865998	83865891	-
ENSG00000252834	0	0	snoU40		ENSG00000252834	snoRNA	RFAM:RF01232	chr4	Small nucleolar RNA U40 [Source:RFAM;Acc:RF01232]	83870397	83870321	+
ENSG00000251874	0	0	U6		ENSG00000251874	snRNA	RFAM:RF00026	chr4	U6 spliceosomal RNA [Source:RFAM;Acc:RF00026]	83924670	83924565	+
ENSG00000201633	0	0	Y_RNA		ENSG00000201633	scRNA	RFAM:RF00019	chr4	Y RNA [Source:RFAM;Acc:RF00019]	84557443	84557349	-
ENSG00000200108	0	0	U6		ENSG00000200108	snRNA	RFAM:RF00026	chr4	U6 spliceosomal RNA [Source:RFAM;Acc:RF00026]	85154916	85154810	+
ENSG00000252062	0	0	U6		ENSG00000252062	snRNA	RFAM:RF00026	chr4	U6 spliceosomal RNA [Source:RFAM;Acc:RF00026]	85807639	85807539	-
MI0016797	0	0	hsa-mir-4451	100616349		miRNA	miRBase:MI0016797	chr4		86643686	86643621	+
ENSG00000252757	0	0	7SK		ENSG00000252757	snRNA	RFAM:RF00100	chr4	7SK RNA [Source:RFAM;Acc:RF00100]	87257767	87257471	-
MI0016798	0	0	hsa-mir-4452	100616463		miRNA	miRBase:MI0016798	chr4		87463705	87463635	-
MI0019313	0	0	hsa-mir-5705			miRNA	miRBase:MI0019313	chr4		88221735	88221647	-
ENSG00000240966	0	0	AC108516.1		ENSG00000240966	scRNA_pseudogene	RFAM:RF00017	chr4		88308326	88308037	-
ENSG00000251716	0	0	Y_RNA		ENSG00000251716	scRNA	RFAM:RF00019	chr4	Y RNA [Source:RFAM;Acc:RF00019]	88333498	88333380	+
ENSG00000200024	0	0	Y_RNA		ENSG00000200024	scRNA	RFAM:RF00019	chr4	Y RNA [Source:RFAM;Acc:RF00019]	88665205	88665104	-
ENSG00000238652	0	0	snoU13		ENSG00000238652	snoRNA	RFAM:RF01210	chr4	Small nucleolar RNA U13 [Source:RFAM;Acc:RF01210]	88689733	88689637	-
ENSG00000202000	0	0	U1		ENSG00000202000	snRNA	RFAM:RF00003	chr4	U1 spliceosomal RNA [Source:RFAM;Acc:RF00003]	88921553	88921389	+
ENSG00000201707	0	0	U6		ENSG00000201707	snRNA	RFAM:RF00026	chr4	U6 spliceosomal RNA [Source:RFAM;Acc:RF00026]	89122962	89122855	+
ENSG00000221440	0	0	U6atac		ENSG00000221440	snRNA	RFAM:RF00619	chr4	U6atac minor spliceosomal RNA [Source:RFAM;Acc:RF00619]	89127704	89127579	-
ENSG00000199326	0	0	U6		ENSG00000199326	snRNA	RFAM:RF00026	chr4	U6 spliceosomal RNA [Source:RFAM;Acc:RF00026]	89147981	89147881	+
ENSG00000200469	0	0	U6		ENSG00000200469	snRNA	RFAM:RF00026	chr4	U6 spliceosomal RNA [Source:RFAM;Acc:RF00026]	89196460	89196357	-
ENSG00000207480	0	0	Y_RNA		ENSG00000207480	scRNA	RFAM:RF00019	chr4	Y RNA [Source:RFAM;Acc:RF00019]	89251430	89251328	-
ENSG00000252322	0	0	7SK		ENSG00000252322	snRNA	RFAM:RF00100	chr4	7SK RNA [Source:RFAM;Acc:RF00100]	89505123	89504817	-
ENSG00000207524	0	0	U6		ENSG00000207524	snRNA	RFAM:RF00026	chr4	U6 spliceosomal RNA [Source:RFAM;Acc:RF00026]	89606105	89605999	-
ENSG00000212226	0	0	U6		ENSG00000212226	snRNA	RFAM:RF00026	chr4	U6 spliceosomal RNA [Source:RFAM;Acc:RF00026]	90052104	90052003	+
ENSG00000252087	0	0	7SK		ENSG00000252087	snRNA	RFAM:RF00100	chr4	7SK RNA [Source:RFAM;Acc:RF00100]	91291578	91291274	+
ENSG00000200622	0	0	U6		ENSG00000200622	snRNA	RFAM:RF00026	chr4	U6 spliceosomal RNA [Source:RFAM;Acc:RF00026]	96789915	96789818	-
ENSG00000201744	0	0	U6		ENSG00000201744	snRNA	RFAM:RF00026	chr4	U6 spliceosomal RNA [Source:RFAM;Acc:RF00026]	97073554	97073448	-
ENSG00000201640	0	0	7SK		ENSG00000201640	snRNA	RFAM:RF00100	chr4	7SK RNA [Source:RFAM;Acc:RF00100]	97270189	97269889	-
ENSG00000200658	0	0	Y_RNA		ENSG00000200658	scRNA	RFAM:RF00019	chr4	Y RNA [Source:RFAM;Acc:RF00019]	99095030	99094935	+
ENSG00000252548	0	0	U7		ENSG00000252548	snRNA	RFAM:RF00066	chr4	U7 small nuclear RNA [Source:RFAM;Acc:RF00066]	99888024	99887966	-
MI0016085	0	0	hsa-mir-3684	100500867		miRNA	miRBase:MI0016085	chr4		99918611	99918538	+
MI0006389	0	0	hsa-mir-1255a	100313827	ENSG00000221265	miRNA	miRBase:MI0006389	chr4		102251571	102251459	-
ENSG00000199529	0	0	U6		ENSG00000199529	snRNA	RFAM:RF00026	chr4	U6 spliceosomal RNA [Source:RFAM;Acc:RF00026]	102645137	102645033	+
ENSG00000241144	0	0	AC098487.1		ENSG00000241144	scRNA_pseudogene	RFAM:RF00017	chr4		103269848	103269549	-
ENSG00000252739	0	0	U7		ENSG00000252739	snRNA	RFAM:RF00066	chr4	U7 small nuclear RNA [Source:RFAM;Acc:RF00066]	103758256	103758204	-
ENSG00000238948	0	0	snoU13		ENSG00000238948	snoRNA	RFAM:RF01210	chr4	Small nucleolar RNA U13 [Source:RFAM;Acc:RF01210]	103780653	103780550	-
ENSG00000252460	0	0	U6		ENSG00000252460	snRNA	RFAM:RF00026	chr4	U6 spliceosomal RNA [Source:RFAM;Acc:RF00026]	104845798	104845697	+
ENSG00000251906	0	0	U6		ENSG00000251906	snRNA	RFAM:RF00026	chr4	U6 spliceosomal RNA [Source:RFAM;Acc:RF00026]	105895928	105895819	+
ENSG00000252136	0	0	SNORA31		ENSG00000252136	snoRNA	RFAM:RF00322	chr4	Small nucleolar RNA SNORA31 [Source:RFAM;Acc:RF00322]	106027251	106027144	+
ENSG00000243383	0	0	AC026029.1		ENSG00000243383	scRNA_pseudogene	RFAM:RF00017	chr4		106215095	106214814	+
ENSG00000200917	0	0	U6		ENSG00000200917	snRNA	RFAM:RF00026	chr4	U6 spliceosomal RNA [Source:RFAM;Acc:RF00026]	106328249	106328154	+
ENSG00000252566	0	0	SNORD112		ENSG00000252566	snoRNA	RFAM:RF01169	chr4	Small nucleolar RNA SNORD112 [Source:RFAM;Acc:RF01169]	108038561	108038489	-
ENSG00000252470	0	0	U6		ENSG00000252470	snRNA	RFAM:RF00026	chr4	U6 spliceosomal RNA [Source:RFAM;Acc:RF00026]	108356377	108356275	+
ENSG00000222691	0	0	U6		ENSG00000222691	snRNA	RFAM:RF00026	chr4	U6 spliceosomal RNA [Source:RFAM;Acc:RF00026]	108789066	108788963	-
ENSG00000206601	0	0	U6		ENSG00000206601	snRNA	RFAM:RF00026	chr4	U6 spliceosomal RNA [Source:RFAM;Acc:RF00026]	109573412	109573306	+
ENSG00000243227	0	0	AC138782.1		ENSG00000243227	scRNA_pseudogene	RFAM:RF00017	chr4		110372223	110371929	-
MI0003583	0	0	hsa-mir-576	693161	ENSG00000207988	miRNA	miRBase:MI0003583	chr4	The mature sequence shown here represents the most commonly cloned form from large-scale cloning studies [2].	110409951	110409854	+
ENSG00000244497	0	0	AC105314.1		ENSG00000244497	snRNA_pseudogene		chr4		110440424	110440295	-
ENSG00000212160	0	0	U6		ENSG00000212160	snRNA	RFAM:RF00026	chr4	U6 spliceosomal RNA [Source:RFAM;Acc:RF00026]	111199447	111199341	+
ENSG00000199894	0	0	snoU2_19		ENSG00000199894	snoRNA	RFAM:RF00494	chr4	Small nucleolar RNA U2-19 [Source:RFAM;Acc:RF00494]	111354344	111354265	-
MI0005775	0	0	hsa-mir-297	100126354	ENSG00000215961	miRNA	miRBase:MI0005775	chr4	The extents of the mature sequence are not absolutely determined in [1], but are predicted from mouse miR-297.	111781803	111781738	-
ENSG00000200963	0	0	U6		ENSG00000200963	snRNA	RFAM:RF00026	chr4	U6 spliceosomal RNA [Source:RFAM;Acc:RF00026]	112252674	112252568	+
ENSG00000222306	0	0	Y_RNA		ENSG00000222306	scRNA	RFAM:RF00019	chr4	Y RNA [Source:RFAM;Acc:RF00019]	113195309	113195228	+
MI0000775	0	0	hsa-mir-367	442912	ENSG00000199169	miRNA	miRBase:MI0000775	chr4		113569097	113569030	-
MI0000774	0	0	hsa-mir-302d	442896	ENSG00000199145	miRNA	miRBase:MI0000774	chr4	Human miR-302a (MIR:MI0000738), miR-302b (MIR:MI0000772), miR-302c (MIR:MI0000773), miR-302d (MIR:MI0000774) and miR-367 (MIR:MI0000775) are clustered on chromosome 4.	113569227	113569160	-
MI0000738	0	0	hsa-mir-302a	407028	ENSG00000207927	miRNA	miRBase:MI0000738	chr4		113569407	113569339	-
MI0000773	0	0	hsa-mir-302c	442895	ENSG00000199102	miRNA	miRBase:MI0000773	chr4		113569586	113569519	-
MI0000772	0	0	hsa-mir-302b	442894	ENSG00000199058	miRNA	miRBase:MI0000772	chr4		113569713	113569641	-
ENSG00000244742	0	0	AC106864.2		ENSG00000244742	scRNA_pseudogene		chr4		113575926	113575852	+
ENSG00000243032	0	0	AC106864.1		ENSG00000243032	scRNA_pseudogene		chr4		113611835	113611605	+
MI0006373	0	0	hsa-mir-1243	100302188		miRNA	miRBase:MI0006373	chr4		114028111	114028019	+
ENSG00000239279	0	0	AC093900.1		ENSG00000239279	scRNA_pseudogene	RFAM:RF00017	chr4		114341291	114340996	+
ENSG00000206820	0	0	U1		ENSG00000206820	snRNA	RFAM:RF00003	chr4	U1 spliceosomal RNA [Source:RFAM;Acc:RF00003]	114341642	114341479	+
MI0003584	0	0	hsa-mir-577	693162	ENSG00000207931	miRNA	miRBase:MI0003584	chr4		115578010	115577915	+
ENSG00000240637	0	0	AC110777.1		ENSG00000240637	scRNA_pseudogene	RFAM:RF00017	chr4		115720784	115720487	+
MI0009983	0	0	hsa-mir-1973	100302290		miRNA	miRBase:MI0009983	chr4		117220924	117220881	+
ENSG00000201752	0	0	U6		ENSG00000201752	snRNA	RFAM:RF00026	chr4	U6 spliceosomal RNA [Source:RFAM;Acc:RF00026]	117760541	117760435	+
ENSG00000223225	0	0	U6		ENSG00000223225	snRNA	RFAM:RF00026	chr4	U6 spliceosomal RNA [Source:RFAM;Acc:RF00026]	119527708	119527605	+
ENSG00000201186	0	0	U4		ENSG00000201186	snRNA	RFAM:RF00015	chr4	U4 spliceosomal RNA [Source:RFAM;Acc:RF00015]	120288801	120288717	+
ENSG00000223208	0	0	U6		ENSG00000223208	snRNA	RFAM:RF00026	chr4	U6 spliceosomal RNA [Source:RFAM;Acc:RF00026]	120355263	120355160	-
ENSG00000221245	0	0	SNORA11		ENSG00000221245	snoRNA	RFAM:RF00614	chr4	Small nucleolar RNA SNORA11 [Source:RFAM;Acc:RF00614]	120490980	120490854	+
ENSG00000200553	0	0	Y_RNA		ENSG00000200553	scRNA	RFAM:RF00019	chr4	Y RNA [Source:RFAM;Acc:RF00019]	120868387	120868286	+
ENSG00000212359	0	0	U6		ENSG00000212359	snRNA	RFAM:RF00026	chr4	U6 spliceosomal RNA [Source:RFAM;Acc:RF00026]	121731724	121731624	+
ENSG00000252183	0	0	U6		ENSG00000252183	snRNA	RFAM:RF00026	chr4	U6 spliceosomal RNA [Source:RFAM;Acc:RF00026]	122114058	122113952	-
ENSG00000207148	0	0	Y_RNA		ENSG00000207148	scRNA	RFAM:RF00019	chr4	Y RNA [Source:RFAM;Acc:RF00019]	122250325	122250224	-
ENSG00000239878	0	0	AC108930.1		ENSG00000239878	snRNA_pseudogene		chr4		122853021	122852946	+
ENSG00000241037	0	0	AC097533.1		ENSG00000241037	scRNA_pseudogene	RFAM:RF00017	chr4		123008966	123008668	-
ENSG00000201297	0	0	Y_RNA		ENSG00000201297	scRNA	RFAM:RF00019	chr4	Y RNA [Source:RFAM;Acc:RF00019]	126284084	126283974	+
MI0010488	0	0	hsa-mir-2054	100302267		miRNA	miRBase:MI0010488	chr4		126428462	126428414	+
ENSG00000199862	0	0	Y_RNA		ENSG00000199862	scRNA	RFAM:RF00019	chr4	Y RNA [Source:RFAM;Acc:RF00019]	127949374	127949262	-
ENSG00000251821	0	0	U6		ENSG00000251821	snRNA	RFAM:RF00026	chr4	U6 spliceosomal RNA [Source:RFAM;Acc:RF00026]	128813237	128813146	+
ENSG00000238802	0	0	snoU13		ENSG00000238802	snoRNA	RFAM:RF01210	chr4	Small nucleolar RNA U13 [Source:RFAM;Acc:RF01210]	129677284	129677181	+
ENSG00000206782	0	0	U6		ENSG00000206782	snRNA	RFAM:RF00026	chr4	U6 spliceosomal RNA [Source:RFAM;Acc:RF00026]	132194503	132194397	+
ENSG00000241392	0	0	AC107393.1		ENSG00000241392	scRNA_pseudogene	RFAM:RF00017	chr4		132641698	132641415	-
ENSG00000252014	0	0	SNORA70		ENSG00000252014	snoRNA	RFAM:RF00156	chr4	Small nucleolar RNA SNORA70 [Source:RFAM;Acc:RF00156]	132689404	132689295	+
ENSG00000207188	0	0	U6		ENSG00000207188	snRNA	RFAM:RF00026	chr4	U6 spliceosomal RNA [Source:RFAM;Acc:RF00026]	136236677	136236573	-
ENSG00000239286	0	0	AC109927.1		ENSG00000239286	scRNA_pseudogene		chr4		139910446	139910383	+
ENSG00000252503	0	0	U6		ENSG00000252503	snRNA	RFAM:RF00026	chr4	U6 spliceosomal RNA [Source:RFAM;Acc:RF00026]	139976732	139976629	+
ENSG00000240723	0	0	AC093602.1		ENSG00000240723	scRNA_pseudogene	RFAM:RF00017	chr4		140021812	140021531	+
ENSG00000239545	0	0	AC024032.1		ENSG00000239545	scRNA_pseudogene		chr4		140076597	140076301	+
ENSG00000241637	0	0	AC024032.2		ENSG00000241637	tRNA_pseudogene		chr4		140079109	140079043	+
ENSG00000207384	0	0	Y_RNA		ENSG00000207384	scRNA	RFAM:RF00019	chr4	Y RNA [Source:RFAM;Acc:RF00019]	140121667	140121549	+
ENSG00000252362	0	0	U6		ENSG00000252362	snRNA	RFAM:RF00026	chr4	U6 spliceosomal RNA [Source:RFAM;Acc:RF00026]	140152273	140152180	-
ENSG00000206722	0	0	U6		ENSG00000206722	snRNA	RFAM:RF00026	chr4	U6 spliceosomal RNA [Source:RFAM;Acc:RF00026]	140177914	140177811	-
ENSG00000200520	0	0	U6		ENSG00000200520	snRNA	RFAM:RF00026	chr4	U6 spliceosomal RNA [Source:RFAM;Acc:RF00026]	140239640	140239532	+
ENSG00000239005	0	0	ACA64		ENSG00000239005	snoRNA	RFAM:RF01225	chr4	Small nucleolar RNA ACA64 [Source:RFAM;Acc:RF01225]	140357648	140357522	-
ENSG00000252233	0	0	7SK		ENSG00000252233	snRNA	RFAM:RF00100	chr4	7SK RNA [Source:RFAM;Acc:RF00100]	140715587	140715279	-
ENSG00000252300	0	0	SNORD112		ENSG00000252300	snoRNA	RFAM:RF01169	chr4	Small nucleolar RNA SNORD112 [Source:RFAM;Acc:RF01169]	141196266	141196195	-
ENSG00000242102	0	0	AC108019.1		ENSG00000242102	scRNA_pseudogene	RFAM:RF00017	chr4		141499375	141499079	+
ENSG00000207155	0	0	Y_RNA		ENSG00000207155	scRNA	RFAM:RF00019	chr4	Y RNA [Source:RFAM;Acc:RF00019]	141622096	141621989	-
ENSG00000222613	0	0	Y_RNA		ENSG00000222613	scRNA	RFAM:RF00019	chr4	Y RNA [Source:RFAM;Acc:RF00019]	141700295	141700193	-
ENSG00000238695	0	0	snoU13		ENSG00000238695	snoRNA	RFAM:RF01210	chr4	Small nucleolar RNA U13 [Source:RFAM;Acc:RF01210]	142219032	142218928	-
ENSG00000200049	0	0	Y_RNA		ENSG00000200049	scRNA	RFAM:RF00019	chr4	Y RNA [Source:RFAM;Acc:RF00019]	144230719	144230619	+
MI0014162	0	0	hsa-mir-3139	100423017		miRNA	miRBase:MI0014162	chr4		144264688	144264613	+
ENSG00000222594	0	0	7SK		ENSG00000222594	snRNA	RFAM:RF00100	chr4	7SK RNA [Source:RFAM;Acc:RF00100]	145956588	145956284	+
ENSG00000238713	0	0	Y_RNA		ENSG00000238713	scRNA	RFAM:RF00019	chr4	Y RNA [Source:RFAM;Acc:RF00019]	146070801	146070689	-
ENSG00000201314	0	0	Y_RNA		ENSG00000201314	scRNA	RFAM:RF00019	chr4	Y RNA [Source:RFAM;Acc:RF00019]	146879392	146879280	-
ENSG00000207182	0	0	U1		ENSG00000207182	snRNA	RFAM:RF00003	chr4	U1 spliceosomal RNA [Source:RFAM;Acc:RF00003]	147501362	147501200	+
MI0006395	0	0	hsa-mir-548g	100302252	ENSG00000221369	miRNA	miRBase:MI0006395	chr4		148265869	148265781	-
MI0017446	0	0	hsa-mir-4799	100616246		miRNA	miRBase:MI0017446	chr4		148703819	148703746	+
ENSG00000240014	0	0	AC093835.1		ENSG00000240014	scRNA_pseudogene	RFAM:RF00017	chr4		148730360	148730077	+
ENSG00000239168	0	0	U7		ENSG00000239168	snRNA	RFAM:RF00066	chr4	U7 small nuclear RNA [Source:RFAM;Acc:RF00066]	149912785	149912724	-
ENSG00000207121	0	0	U6		ENSG00000207121	snRNA	RFAM:RF00026	chr4	U6 spliceosomal RNA [Source:RFAM;Acc:RF00026]	150855635	150855528	+
ENSG00000238721	0	0	U7		ENSG00000238721	snRNA	RFAM:RF00066	chr4	U7 small nuclear RNA [Source:RFAM;Acc:RF00066]	151130920	151130858	+
ENSG00000252544	0	0	U6		ENSG00000252544	snRNA	RFAM:RF00026	chr4	U6 spliceosomal RNA [Source:RFAM;Acc:RF00026]	152221765	152221670	+
ENSG00000253019	0	0	7SK		ENSG00000253019	snRNA	RFAM:RF00100	chr4	7SK RNA [Source:RFAM;Acc:RF00100]	152498068	152497918	+
ENSG00000244544	0	0	AC079340.1		ENSG00000244544	scRNA_pseudogene	RFAM:RF00017	chr4		153185597	153185301	-
MI0014163	0	0	hsa-mir-3140	100422896		miRNA	miRBase:MI0014163	chr4		153410568	153410479	-
MI0016799	0	0	hsa-mir-4453	100616193		miRNA	miRBase:MI0016799	chr4		153457668	153457580	+
ENSG00000252030	0	0	U6		ENSG00000252030	snRNA	RFAM:RF00026	chr4	U6 spliceosomal RNA [Source:RFAM;Acc:RF00026]	154186907	154186814	-
ENSG00000201786	0	0	Y_RNA		ENSG00000201786	scRNA	RFAM:RF00019	chr4	Y RNA [Source:RFAM;Acc:RF00019]	154188162	154188061	-
ENSG00000243883	0	0	AC013477.1		ENSG00000243883	scRNA_pseudogene	RFAM:RF00017	chr4		154303167	154302877	-
ENSG00000200350	0	0	U6		ENSG00000200350	snRNA	RFAM:RF00026	chr4	U6 spliceosomal RNA [Source:RFAM;Acc:RF00026]	155465189	155465085	-
ENSG00000222582	0	0	U2		ENSG00000222582	snRNA	RFAM:RF00004	chr4	U2 spliceosomal RNA [Source:RFAM;Acc:RF00004]	155708430	155708270	+
ENSG00000252604	0	0	U2		ENSG00000252604	snRNA	RFAM:RF00004	chr4	U2 spliceosomal RNA [Source:RFAM;Acc:RF00004]	155711636	155711443	+
chr4.trna1	0	0	trna1			tRNA		chr4	Type: Gln;Anticodon: TTG at 34-36 (156383921-156383923);Score: 20.26	156383959	156383888	+
chr4.trna2	0	0	trna2			tRNA		chr4	Type: Leu;Anticodon: TAA at 36-38 (156385017-156385015);Score: 48.70	156385052	156384978	-
ENSG00000252524	0	0	Y_RNA		ENSG00000252524	scRNA	RFAM:RF00019	chr4	Y RNA [Source:RFAM;Acc:RF00019]	157985815	157985709	+
ENSG00000199859	0	0	U6		ENSG00000199859	snRNA	RFAM:RF00026	chr4	U6 spliceosomal RNA [Source:RFAM;Acc:RF00026]	158122820	158122714	-
ENSG00000199634	0	0	U4		ENSG00000199634	snRNA	RFAM:RF00015	chr4	U4 spliceosomal RNA [Source:RFAM;Acc:RF00015]	159316686	159316546	+
ENSG00000212300	0	0	U3		ENSG00000212300	snoRNA	RFAM:RF00012	chr4	Small nucleolar RNA U3 [Source:RFAM;Acc:RF00012]	159622060	159621843	+
ENSG00000206703	0	0	U6		ENSG00000206703	snRNA	RFAM:RF00026	chr4	U6 spliceosomal RNA [Source:RFAM;Acc:RF00026]	159715848	159715742	-
ENSG00000206978	0	0	Y_RNA		ENSG00000206978	scRNA	RFAM:RF00019	chr4	Y RNA [Source:RFAM;Acc:RF00019]	159985550	159985449	-
MI0016089	0	0	hsa-mir-3688-1	100500881		miRNA	miRBase:MI0016089	chr4		160050046	160049954	-
MI0017447	0	0	hsa-mir-3688-2	100616303		miRNA	miRBase:MI0017447	chr4		160050043	160049957	+
ENSG00000251979	0	0	U3		ENSG00000251979	snoRNA	RFAM:RF00012	chr4	Small nucleolar RNA U3 [Source:RFAM;Acc:RF00012]	160428180	160428047	-
ENSG00000240153	0	0	AC105423.1		ENSG00000240153	snoRNA_pseudogene	RFAM:RF00012	chr4		160428610	160428541	-
ENSG00000240942	0	0	AC095047.1		ENSG00000240942	scRNA_pseudogene		chr4		161486491	161486186	-
MI0016800	0	0	hsa-mir-4454	100616234		miRNA	miRBase:MI0016800	chr4		164014780	164014726	-
ENSG00000253001	0	0	7SK		ENSG00000253001	snRNA	RFAM:RF00100	chr4	7SK RNA [Source:RFAM;Acc:RF00100]	164750265	164749952	-
ENSG00000239273	0	0	AC096563.1		ENSG00000239273	scRNA_pseudogene		chr4		165351497	165351397	+
ENSG00000223037	0	0	U6		ENSG00000223037	snRNA	RFAM:RF00026	chr4	U6 spliceosomal RNA [Source:RFAM;Acc:RF00026]	165541989	165541884	+
ENSG00000201050	0	0	U6		ENSG00000201050	snRNA	RFAM:RF00026	chr4	U6 spliceosomal RNA [Source:RFAM;Acc:RF00026]	165708548	165708442	+
ENSG00000200974	0	0	U4		ENSG00000200974	snRNA	RFAM:RF00015	chr4	U4 spliceosomal RNA [Source:RFAM;Acc:RF00015]	166173813	166173732	+
MI0003585	0	0	hsa-mir-578	693163	ENSG00000207559	miRNA	miRBase:MI0003585	chr4		166307489	166307394	+
ENSG00000206711	0	0	Y_RNA		ENSG00000206711	scRNA	RFAM:RF00019	chr4	Y RNA [Source:RFAM;Acc:RF00019]	167234186	167234087	-
ENSG00000240772	0	0	AC079349.1		ENSG00000240772	scRNA_pseudogene	RFAM:RF00017	chr4		168321908	168321646	-
ENSG00000222721	0	0	7SK		ENSG00000222721	snRNA	RFAM:RF00100	chr4	7SK RNA [Source:RFAM;Acc:RF00100]	168584453	168584137	+
ENSG00000238744	0	0	snoU13		ENSG00000238744	snoRNA	RFAM:RF01210	chr4	Small nucleolar RNA U13 [Source:RFAM;Acc:RF01210]	169231946	169231843	+
ENSG00000207171	0	0	SNORA51		ENSG00000207171	snoRNA	RFAM:RF00432	chr4	Small nucleolar RNA SNORA51 [Source:RFAM;Acc:RF00432]	169392690	169392560	+
ENSG00000206613	0	0	U6		ENSG00000206613	snRNA	RFAM:RF00026	chr4	U6 spliceosomal RNA [Source:RFAM;Acc:RF00026]	169607867	169607759	-
ENSG00000201176	0	0	U6		ENSG00000201176	snRNA	RFAM:RF00026	chr4	U6 spliceosomal RNA [Source:RFAM;Acc:RF00026]	169806612	169806506	+
ENSG00000251961	0	0	U6atac		ENSG00000251961	snRNA	RFAM:RF00619	chr4	U6atac minor spliceosomal RNA [Source:RFAM;Acc:RF00619]	171812748	171812618	+
ENSG00000241652	0	0	AC105285.2		ENSG00000241652	scRNA_pseudogene	RFAM:RF00017	chr4		174063076	174062801	+
MI0014164	0	0	hsa-mir-548t	100422849		miRNA	miRBase:MI0014164	chr4		174189384	174189311	+
ENSG00000252898	0	0	U6		ENSG00000252898	snRNA	RFAM:RF00026	chr4	U6 spliceosomal RNA [Source:RFAM;Acc:RF00026]	174367855	174367754	-
MI0015882	0	0	hsa-mir-4276	100423042		miRNA	miRBase:MI0015882	chr4		175345015	175344946	+
ENSG00000222859	0	0	7SK		ENSG00000222859	snRNA	RFAM:RF00100	chr4	7SK RNA [Source:RFAM;Acc:RF00100]	178102895	178102596	+
ENSG00000251734	0	0	U7		ENSG00000251734	snRNA	RFAM:RF00066	chr4	U7 small nuclear RNA [Source:RFAM;Acc:RF00066]	178502075	178502013	+
ENSG00000252388	0	0	snoU13		ENSG00000252388	snoRNA	RFAM:RF01210	chr4	Small nucleolar RNA U13 [Source:RFAM;Acc:RF01210]	178752589	178752503	+
ENSG00000253000	0	0	U1		ENSG00000253000	snRNA	RFAM:RF00003	chr4	U1 spliceosomal RNA [Source:RFAM;Acc:RF00003]	179038015	179037875	-
ENSG00000212191	0	0	SNORD65		ENSG00000212191	snoRNA	RFAM:RF00571	chr4	Small nucleolar RNA SNORD65 [Source:RFAM;Acc:RF00571]	179607110	179607040	-
ENSG00000242005	0	0	AC104660.1		ENSG00000242005	snoRNA_pseudogene		chr4		181406042	181405960	-
ENSG00000251742	0	0	7SK		ENSG00000251742	snRNA	RFAM:RF00100	chr4	7SK RNA [Source:RFAM;Acc:RF00100]	182756261	182756018	-
MI0006372	0	0	hsa-mir-1305	100302270	ENSG00000221227	miRNA	miRBase:MI0006372	chr4		183090531	183090446	+
ENSG00000252343	0	0	U2		ENSG00000252343	snRNA	RFAM:RF00004	chr4	U2 spliceosomal RNA [Source:RFAM;Acc:RF00004]	183469932	183469812	+
ENSG00000251714	0	0	7SK		ENSG00000251714	snRNA	RFAM:RF00100	chr4	7SK RNA [Source:RFAM;Acc:RF00100]	183552841	183552607	-
ENSG00000252702	0	0	U7		ENSG00000252702	snRNA	RFAM:RF00066	chr4	U7 small nuclear RNA [Source:RFAM;Acc:RF00066]	184090570	184090501	-
ENSG00000252048	0	0	U3		ENSG00000252048	snoRNA	RFAM:RF00012	chr4	Small nucleolar RNA U3 [Source:RFAM;Acc:RF00012]	184098084	184097914	-
ENSG00000238319	0	0	snoU13		ENSG00000238319	snoRNA	RFAM:RF01210	chr4	Small nucleolar RNA U13 [Source:RFAM;Acc:RF01210]	184195717	184195614	-
ENSG00000238596	0	0	snoU13		ENSG00000238596	snoRNA	RFAM:RF01210	chr4	Small nucleolar RNA U13 [Source:RFAM;Acc:RF01210]	184250554	184250451	+
ENSG00000239116	0	0	snoU13		ENSG00000239116	snoRNA	RFAM:RF01210	chr4	Small nucleolar RNA U13 [Source:RFAM;Acc:RF01210]	184503454	184503348	-
ENSG00000252157	0	0	U6		ENSG00000252157	snRNA	RFAM:RF00026	chr4	U6 spliceosomal RNA [Source:RFAM;Acc:RF00026]	184574829	184574725	-
ENSG00000201433	0	0	U6		ENSG00000201433	snRNA	RFAM:RF00026	chr4	U6 spliceosomal RNA [Source:RFAM;Acc:RF00026]	184596868	184596756	-
ENSG00000251739	0	0	U6		ENSG00000251739	snRNA	RFAM:RF00026	chr4	U6 spliceosomal RNA [Source:RFAM;Acc:RF00026]	184627184	184627084	+
ENSG00000244512	0	0	AC079080.2		ENSG00000244512	scRNA_pseudogene	RFAM:RF00017	chr4		185200386	185200089	+
ENSG00000251878	0	0	SNORD79		ENSG00000251878	snoRNA	RFAM:RF00152	chr4	Small nucleolar RNA SNORD79 [Source:RFAM;Acc:RF00152]	185353203	185353120	+
MI0016602	0	0	hsa-mir-3945	100500818		miRNA	miRBase:MI0016602	chr4		185772264	185772167	-
MI0016801	0	0	hsa-mir-4455	100616111		miRNA	miRBase:MI0016801	chr4		185859594	185859537	-
ENSG00000207231	0	0	Y_RNA		ENSG00000207231	scRNA	RFAM:RF00019	chr4	Y RNA [Source:RFAM;Acc:RF00019]	186337240	186337127	-
ENSG00000207497	0	0	Y_RNA		ENSG00000207497	scRNA	RFAM:RF00019	chr4	Y RNA [Source:RFAM;Acc:RF00019]	186631121	186631027	-
ENSG00000239034	0	0	snoU13		ENSG00000239034	snoRNA	RFAM:RF01210	chr4	Small nucleolar RNA U13 [Source:RFAM;Acc:RF01210]	186867340	186867237	+
ENSG00000222727	0	0	U4		ENSG00000222727	snRNA	RFAM:RF00015	chr4	U4 spliceosomal RNA [Source:RFAM;Acc:RF00015]	186947740	186947610	-
ENSG00000253013	0	0	SNORA31		ENSG00000253013	snoRNA	RFAM:RF00322	chr4	Small nucleolar RNA SNORA31 [Source:RFAM;Acc:RF00322]	187051309	187051175	+
ENSG00000212387	0	0	U6		ENSG00000212387	snRNA	RFAM:RF00026	chr4	U6 spliceosomal RNA [Source:RFAM;Acc:RF00026]	187422369	187422263	+
ENSG00000201085	0	0	U6		ENSG00000201085	snRNA	RFAM:RF00026	chr4	U6 spliceosomal RNA [Source:RFAM;Acc:RF00026]	189042788	189042685	-
ENSG00000252275	0	0	U7		ENSG00000252275	snRNA	RFAM:RF00066	chr4	U7 small nuclear RNA [Source:RFAM;Acc:RF00066]	189637879	189637819	-
ENSG00000202215	0	0	U1		ENSG00000202215	snRNA	RFAM:RF00003	chr4	U1 spliceosomal RNA [Source:RFAM;Acc:RF00003]	190630868	190630693	-
ENSG00000240387	0	0	AF250324.1		ENSG00000240387	scRNA_pseudogene		chr4		190815073	190814875	+
ENSG00000199540	0	0	Y_RNA		ENSG00000199540	scRNA	RFAM:RF00019	chr5	Y RNA [Source:RFAM;Acc:RF00019]	144312	144202	-
MI0016802	0	0	hsa-mir-4456	100616381		miRNA	miRBase:MI0016802	chr5		535997	535955	-
MI0017262	0	0	hsa-mir-4635	100616479		miRNA	miRBase:MI0017262	chr5		1063089	1063011	-
MI0016803	0	0	hsa-mir-4457	100616235		miRNA	miRBase:MI0016803	chr5		1309492	1309425	-
MI0015886	0	0	hsa-mir-4277	100422966		miRNA	miRBase:MI0015886	chr5		1708983	1708900	-
ENSG00000201026	0	0	Y_RNA		ENSG00000201026	scRNA	RFAM:RF00019	chr5	Y RNA [Source:RFAM;Acc:RF00019]	2184934	2184824	+
ENSG00000223007	0	0	7SK		ENSG00000223007	snRNA	RFAM:RF00100	chr5	7SK RNA [Source:RFAM;Acc:RF00100]	5126450	5126159	+
MI0015888	0	0	hsa-mir-4278	100422999		miRNA	miRBase:MI0015888	chr5		6828034	6827966	-
ENSG00000199773	0	0	U1		ENSG00000199773	snRNA	RFAM:RF00003	chr5	U1 spliceosomal RNA [Source:RFAM;Acc:RF00003]	7980417	7980259	+
MI0016804	0	0	hsa-mir-4458	100616142		miRNA	miRBase:MI0016804	chr5		8461112	8461038	+
MI0017263	0	0	hsa-mir-4636	100616326		miRNA	miRBase:MI0017263	chr5		9054007	9053928	-
ENSG00000239112	0	0	SNORD123		ENSG00000239112	snoRNA	RFAM:RF01156	chr5	small nucleolar RNA, C/D box 123 [Source:HGNC Symbol;Acc:33562]	9549017	9548948	+
ENSG00000252341	0	0	Y_RNA		ENSG00000252341	scRNA	RFAM:RF00019	chr5	Y RNA [Source:RFAM;Acc:RF00019]	10292260	10292153	-
ENSG00000252671	0	0	Y_RNA		ENSG00000252671	scRNA	RFAM:RF00019	chr5	Y RNA [Source:RFAM;Acc:RF00019]	10337498	10337389	+
ENSG00000207312	0	0	U6		ENSG00000207312	snRNA	RFAM:RF00026	chr5	U6 spliceosomal RNA [Source:RFAM;Acc:RF00026]	11027419	11027312	+
ENSG00000212305	0	0	U6		ENSG00000212305	snRNA	RFAM:RF00026	chr5	U6 spliceosomal RNA [Source:RFAM;Acc:RF00026]	12297616	12297511	-
MI0017264	0	0	hsa-mir-4637	100616271		miRNA	miRBase:MI0017264	chr5		14826121	14826038	-
ENSG00000202269	0	0	U8		ENSG00000202269	snoRNA	RFAM:RF00096	chr5	U8 small nucleolar RNA [Source:RFAM;Acc:RF00096]	15111029	15110895	-
MI0005562	0	0	hsa-mir-887	100126347	ENSG00000216077	miRNA	miRBase:MI0005562	chr5	This sequence was identified as a miRNA candidate by Berezikov et al. using RAKE and MPSS techniques [1]. Expression was later confirmed by cloning [2].	15935369	15935291	+
ENSG00000201370	0	0	Y_RNA		ENSG00000201370	scRNA	RFAM:RF00019	chr5	Y RNA [Source:RFAM;Acc:RF00019]	16623204	16623113	-
ENSG00000201436	0	0	U6		ENSG00000201436	snRNA	RFAM:RF00026	chr5	U6 spliceosomal RNA [Source:RFAM;Acc:RF00026]	16942060	16941952	-
ENSG00000206814	0	0	Y_RNA		ENSG00000206814	scRNA	RFAM:RF00019	chr5	Y RNA [Source:RFAM;Acc:RF00019]	17117795	17117685	-
ENSG00000252908	0	0	U6		ENSG00000252908	snRNA	RFAM:RF00026	chr5	U6 spliceosomal RNA [Source:RFAM;Acc:RF00026]	17240824	17240720	+
ENSG00000212278	0	0	SNORD81		ENSG00000212278	snoRNA	RFAM:RF00136	chr5	Small nucleolar RNA SNORD81 [Source:RFAM;Acc:RF00136]	18236305	18236232	+
ENSG00000241552	0	0	AC113389.1		ENSG00000241552	scRNA_pseudogene	RFAM:RF00017	chr5		18547714	18547421	+
ENSG00000238674	0	0	snoU13		ENSG00000238674	snoRNA	RFAM:RF01210	chr5	Small nucleolar RNA U13 [Source:RFAM;Acc:RF01210]	18844109	18844006	+
ENSG00000242745	0	0	AC114981.1		ENSG00000242745	scRNA_pseudogene		chr5		18958522	18958257	-
ENSG00000206912	0	0	Y_RNA		ENSG00000206912	scRNA	RFAM:RF00019	chr5	Y RNA [Source:RFAM;Acc:RF00019]	23299371	23299264	+
ENSG00000252083	0	0	SNORA40		ENSG00000252083	snoRNA	RFAM:RF00561	chr5	Small nucleolar RNA SNORA40 [Source:RFAM;Acc:RF00561]	23972403	23972297	-
ENSG00000200600	0	0	Y_RNA		ENSG00000200600	scRNA	RFAM:RF00019	chr5	Y RNA [Source:RFAM;Acc:RF00019]	23994712	23994611	-
ENSG00000223004	0	0	SNORD29		ENSG00000223004	snoRNA	RFAM:RF00070	chr5	Small nucleolar RNA SNORD29 [Source:RFAM;Acc:RF00070]	24811657	24811590	+
ENSG00000199911	0	0	Y_RNA		ENSG00000199911	scRNA	RFAM:RF00019	chr5	Y RNA [Source:RFAM;Acc:RF00019]	24910804	24910703	+
ENSG00000201016	0	0	U6		ENSG00000201016	snRNA	RFAM:RF00026	chr5	U6 spliceosomal RNA [Source:RFAM;Acc:RF00026]	25701433	25701326	-
ENSG00000222560	0	0	U4		ENSG00000222560	snRNA	RFAM:RF00015	chr5	U4 spliceosomal RNA [Source:RFAM;Acc:RF00015]	26013134	26012998	+
chr5.trna24	0	0	trna24			tRNA		chr5	Type: Lys;Anticodon: CTT at 34-36 (26198578-26198576);Score: 53.34	26198611	26198539	-
ENSG00000207261	0	0	U6		ENSG00000207261	snRNA	RFAM:RF00026	chr5	U6 spliceosomal RNA [Source:RFAM;Acc:RF00026]	27111781	27111676	+
ENSG00000252867	0	0	U6		ENSG00000252867	snRNA	RFAM:RF00026	chr5	U6 spliceosomal RNA [Source:RFAM;Acc:RF00026]	28624870	28624764	+
ENSG00000252601	0	0	SNORA18		ENSG00000252601	snoRNA	RFAM:RF00425	chr5	Small nucleolar RNA SNORA18 [Source:RFAM;Acc:RF00425]	29070717	29070603	+
ENSG00000206682	0	0	Y_RNA		ENSG00000206682	scRNA	RFAM:RF00019	chr5	Y RNA [Source:RFAM;Acc:RF00019]	31505895	31505791	+
ENSG00000199765	0	0	U6		ENSG00000199765	snRNA	RFAM:RF00026	chr5	U6 spliceosomal RNA [Source:RFAM;Acc:RF00026]	31595776	31595672	-
ENSG00000252373	0	0	U6		ENSG00000252373	snRNA	RFAM:RF00026	chr5	U6 spliceosomal RNA [Source:RFAM;Acc:RF00026]	31820745	31820671	-
ENSG00000238864	0	0	snoU13		ENSG00000238864	snoRNA	RFAM:RF01210	chr5	Small nucleolar RNA U13 [Source:RFAM;Acc:RF01210]	31824789	31824686	+
ENSG00000251887	0	0	U6		ENSG00000251887	snRNA	RFAM:RF00026	chr5	U6 spliceosomal RNA [Source:RFAM;Acc:RF00026]	31832619	31832546	+
MI0015887	0	0	hsa-mir-4279	100422874		miRNA	miRBase:MI0015887	chr5		31936265	31936208	-
ENSG00000200065	0	0	Y_RNA		ENSG00000200065	scRNA	RFAM:RF00019	chr5	Y RNA [Source:RFAM;Acc:RF00019]	32134940	32134844	+
ENSG00000199731	0	0	U6		ENSG00000199731	snRNA	RFAM:RF00026	chr5	U6 spliceosomal RNA [Source:RFAM;Acc:RF00026]	32234981	32234872	-
ENSG00000207052	0	0	U6		ENSG00000207052	snRNA	RFAM:RF00026	chr5	U6 spliceosomal RNA [Source:RFAM;Acc:RF00026]	32309874	32309768	+
MI0003586	0	0	hsa-mir-579	693164	ENSG00000207956	miRNA	miRBase:MI0003586	chr5	The mature sequence shown here represents the most commonly cloned form from large-scale cloning studies [2]. The 5' end of the miRNA may be offset with respect to previous annotations.	32394581	32394484	-
ENSG00000201623	0	0	U6		ENSG00000201623	snRNA	RFAM:RF00026	chr5	U6 spliceosomal RNA [Source:RFAM;Acc:RF00026]	33888267	33888161	-
ENSG00000201368	0	0	U3		ENSG00000201368	snoRNA	RFAM:RF00012	chr5	Small nucleolar RNA U3 [Source:RFAM;Acc:RF00012]	35429378	35429166	+
ENSG00000238441	0	0	U7		ENSG00000238441	snRNA	RFAM:RF00066	chr5	U7 small nuclear RNA [Source:RFAM;Acc:RF00066]	35633126	35633065	-
MI0003587	0	0	hsa-mir-580	693165	ENSG00000207756	miRNA	miRBase:MI0003587	chr5		36148090	36147994	-
ENSG00000201223	0	0	U6		ENSG00000201223	snRNA	RFAM:RF00026	chr5	U6 spliceosomal RNA [Source:RFAM;Acc:RF00026]	36155324	36155221	+
ENSG00000242493	0	0	AC025449.1		ENSG00000242493	scRNA_pseudogene	RFAM:RF00017	chr5		37246581	37246275	-
ENSG00000251880	0	0	RNU7-75P		ENSG00000251880	snRNA	RFAM:RF00066	chr5	RNA, U7 small nuclear 75 pseudogene [Source:HGNC Symbol;Acc:34171]	37327298	37327237	+
ENSG00000222743	0	0	U6		ENSG00000222743	snRNA	RFAM:RF00026	chr5	U6 spliceosomal RNA [Source:RFAM;Acc:RF00026]	37620190	37620087	-
ENSG00000206743	0	0	U6		ENSG00000206743	snRNA	RFAM:RF00026	chr5	U6 spliceosomal RNA [Source:RFAM;Acc:RF00026]	37700539	37700433	-
MI0016050	0	0	hsa-mir-3650	100500824		miRNA	miRBase:MI0016050	chr5		38557663	38557604	-
ENSG00000199361	0	0	U1		ENSG00000199361	snRNA	RFAM:RF00003	chr5	U1 spliceosomal RNA [Source:RFAM;Acc:RF00003]	40269821	40269660	+
ENSG00000199552	0	0	SNORA63		ENSG00000199552	snoRNA	RFAM:RF00092	chr5	Small nucleolar RNA SNORA63 [Source:RFAM;Acc:RF00092]	40655196	40655065	+
ENSG00000212567	0	0	SNORA57		ENSG00000212567	snoRNA	RFAM:RF00191	chr5	Small nucleolar RNA SNORA57 [Source:RFAM;Acc:RF00191]	40790306	40790179	-
ENSG00000253098	0	0	U7		ENSG00000253098	snRNA	RFAM:RF00066	chr5	U7 small nuclear RNA [Source:RFAM;Acc:RF00066]	40911230	40911169	-
ENSG00000199487	0	0	Y_RNA		ENSG00000199487	scRNA	RFAM:RF00019	chr5	Y RNA [Source:RFAM;Acc:RF00019]	41964071	41963970	-
ENSG00000212561	0	0	U6		ENSG00000212561	snRNA	RFAM:RF00026	chr5	U6 spliceosomal RNA [Source:RFAM;Acc:RF00026]	44066833	44066726	-
ENSG00000207060	0	0	U6		ENSG00000207060	snRNA	RFAM:RF00026	chr5	U6 spliceosomal RNA [Source:RFAM;Acc:RF00026]	50351293	50351187	-
ENSG00000206606	0	0	U6		ENSG00000206606	snRNA	RFAM:RF00026	chr5	U6 spliceosomal RNA [Source:RFAM;Acc:RF00026]	50463481	50463375	-
ENSG00000238702	0	0	snoU13		ENSG00000238702	snoRNA	RFAM:RF01210	chr5	Small nucleolar RNA U13 [Source:RFAM;Acc:RF01210]	50617919	50617817	+
ENSG00000244435	0	0	AC026230.1		ENSG00000244435	scRNA_pseudogene		chr5		52087597	52087528	+
ENSG00000222960	0	0	U6		ENSG00000222960	snRNA	RFAM:RF00026	chr5	U6 spliceosomal RNA [Source:RFAM;Acc:RF00026]	53207953	53207850	-
MI0003588	0	0	hsa-mir-581	693166	ENSG00000207627	miRNA	miRBase:MI0003588	chr5		53247429	53247334	-
ENSG00000241230	0	0	AC016601.1		ENSG00000241230	scRNA_pseudogene	RFAM:RF00017	chr5		53344138	53343838	-
MI0016805	0	0	hsa-mir-4459	100616233		miRNA	miRBase:MI0016805	chr5		53371413	53371348	-
ENSG00000207229	0	0	Y_RNA		ENSG00000207229	scRNA	RFAM:RF00019	chr5	Y RNA [Source:RFAM;Acc:RF00019]	54336773	54336675	+
MI0001648	0	0	hsa-mir-449a	554213	ENSG00000198983	miRNA	miRBase:MI0001648	chr5	Xie et al. [1] refer to this sequence by the internal identifier MIR54. The sequence is unrelated to C. elegans mir-54 (MIR:MI0000025).	54466450	54466360	-
MI0003673	0	0	hsa-mir-449b	693123	ENSG00000207728	miRNA	miRBase:MI0003673	chr5		54466570	54466474	-
MI0003823	0	0	hsa-mir-449c	100313923	ENSG00000251856	miRNA	miRBase:MI0003823	chr5	This sequence was identified as a miRNA candidate by Berezikov et al. using the RAKE techniques [1]. Expression was later confirmed by Wyman et al. [2].	54468181	54468090	-
MI0019291	0	0	hsa-mir-5687			miRNA	miRBase:MI0019291	chr5		54804754	54804678	-
ENSG00000238326	0	0	snoU13		ENSG00000238326	snoRNA	RFAM:RF01210	chr5	Small nucleolar RNA U13 [Source:RFAM;Acc:RF01210]	55296449	55296346	-
ENSG00000253032	0	0	U6		ENSG00000253032	snRNA	RFAM:RF00026	chr5	U6 spliceosomal RNA [Source:RFAM;Acc:RF00026]	55421597	55421498	+
ENSG00000238717	0	0	snoU13		ENSG00000238717	snoRNA	RFAM:RF01210	chr5	Small nucleolar RNA U13 [Source:RFAM;Acc:RF01210]	56153078	56152975	+
ENSG00000238899	0	0	snoU13		ENSG00000238899	snoRNA	RFAM:RF01210	chr5	Small nucleolar RNA U13 [Source:RFAM;Acc:RF01210]	57366118	57366015	+
MI0016780	0	0	hsa-mir-548ae-2	100616339		miRNA	miRBase:MI0016780	chr5		57825936	57825870	-
ENSG00000242765	0	0	AC008829.1		ENSG00000242765	snRNA_pseudogene		chr5		58518947	58518794	-
MI0003589	0	0	hsa-mir-582	693167	ENSG00000202601	miRNA	miRBase:MI0003589	chr5		58999529	58999432	-
ENSG00000202017	0	0	U6		ENSG00000202017	snRNA	RFAM:RF00026	chr5	U6 spliceosomal RNA [Source:RFAM;Acc:RF00026]	59599978	59599874	-
ENSG00000212215	0	0	U6		ENSG00000212215	snRNA	RFAM:RF00026	chr5	U6 spliceosomal RNA [Source:RFAM;Acc:RF00026]	60960066	60959972	-
ENSG00000251983	0	0	7SK		ENSG00000251983	snRNA	RFAM:RF00100	chr5	7SK RNA [Source:RFAM;Acc:RF00100]	61442773	61442492	+
ENSG00000199279	0	0	U6		ENSG00000199279	snRNA	RFAM:RF00026	chr5	U6 spliceosomal RNA [Source:RFAM;Acc:RF00026]	61739109	61739003	+
ENSG00000242547	0	0	AC035143.1		ENSG00000242547	scRNA_pseudogene	RFAM:RF00017	chr5		63835616	63835332	+
ENSG00000201869	0	0	U6		ENSG00000201869	snRNA	RFAM:RF00026	chr5	U6 spliceosomal RNA [Source:RFAM;Acc:RF00026]	63869497	63869396	+
ENSG00000207439	0	0	Y_RNA		ENSG00000207439	scRNA	RFAM:RF00019	chr5	Y RNA [Source:RFAM;Acc:RF00019]	64419301	64419196	+
ENSG00000243292	0	0	AC008560.1		ENSG00000243292	snoRNA_pseudogene		chr5		64895217	64895144	+
ENSG00000207352	0	0	U6		ENSG00000207352	snRNA	RFAM:RF00026	chr5	U6 spliceosomal RNA [Source:RFAM;Acc:RF00026]	64900588	64900488	-
ENSG00000252904	0	0	SNORA76		ENSG00000252904	snoRNA	RFAM:RF00598	chr5	Small nucleolar RNA SNORA76 [Source:RFAM;Acc:RF00598]	65257147	65257011	-
ENSG00000238400	0	0	snoU13		ENSG00000238400	snoRNA	RFAM:RF01210	chr5	Small nucleolar RNA U13 [Source:RFAM;Acc:RF01210]	65527060	65526957	-
ENSG00000240642	0	0	AC008872.1		ENSG00000240642	snoRNA_pseudogene		chr5		66283362	66283290	-
ENSG00000252108	0	0	U6		ENSG00000252108	snRNA	RFAM:RF00026	chr5	U6 spliceosomal RNA [Source:RFAM;Acc:RF00026]	67454974	67454889	-
ENSG00000212249	0	0	U8		ENSG00000212249	snoRNA	RFAM:RF00096	chr5	U8 small nucleolar RNA [Source:RFAM;Acc:RF00096]	68169914	68169781	+
ENSG00000222762	0	0	7SK		ENSG00000222762	snRNA	RFAM:RF00100	chr5	7SK RNA [Source:RFAM;Acc:RF00100]	68266579	68266266	-
ENSG00000220986	0	0	SNORA50		ENSG00000220986	snoRNA	RFAM:RF00407	chr5	Small nucleolar RNA SNORA50 [Source:RFAM;Acc:RF00407]	68456766	68456633	+
ENSG00000238334	0	0	snoU13		ENSG00000238334	snoRNA	RFAM:RF01210	chr5	Small nucleolar RNA U13 [Source:RFAM;Acc:RF01210]	68471754	68471651	-
ENSG00000212260	0	0	U6		ENSG00000212260	snRNA	RFAM:RF00026	chr5	U6 spliceosomal RNA [Source:RFAM;Acc:RF00026]	68826544	68826440	-
ENSG00000238740	0	0	snoU13		ENSG00000238740	snoRNA	RFAM:RF01210	chr5	Small nucleolar RNA U13 [Source:RFAM;Acc:RF01210]	68835091	68834988	-
ENSG00000238451	0	0	snoU13		ENSG00000238451	snoRNA	RFAM:RF01210	chr5	Small nucleolar RNA U13 [Source:RFAM;Acc:RF01210]	70384562	70384459	+
MI0017451	0	0	hsa-mir-4803	100616377		miRNA	miRBase:MI0017451	chr5		71465367	71465294	+
ENSG00000244748	0	0	AC026406.1		ENSG00000244748	scRNA_pseudogene	RFAM:RF00017	chr5		71610510	71610224	-
ENSG00000206770	0	0	Y_RNA		ENSG00000206770	scRNA	RFAM:RF00019	chr5	Y RNA [Source:RFAM;Acc:RF00019]	72064638	72064529	+
MI0017452	0	0	hsa-mir-4804	100616152		miRNA	miRBase:MI0017452	chr5		72174490	72174418	+
ENSG00000200833	0	0	Y_RNA		ENSG00000200833	scRNA	RFAM:RF00019	chr5	Y RNA [Source:RFAM;Acc:RF00019]	72396009	72395900	+
ENSG00000238913	0	0	U7		ENSG00000238913	snRNA	RFAM:RF00066	chr5	U7 small nuclear RNA [Source:RFAM;Acc:RF00066]	73123898	73123837	-
ENSG00000241963	0	0	AC091899.1		ENSG00000241963	scRNA_pseudogene		chr5		73471482	73471276	-
ENSG00000244326	0	0	AC106732.2		ENSG00000244326	scRNA_pseudogene	RFAM:RF00017	chr5		73614110	73613811	+
ENSG00000207336	0	0	U6		ENSG00000207336	snRNA	RFAM:RF00026	chr5	U6 spliceosomal RNA [Source:RFAM;Acc:RF00026]	74021029	74020924	-
ENSG00000199645	0	0	U6		ENSG00000199645	snRNA	RFAM:RF00026	chr5	U6 spliceosomal RNA [Source:RFAM;Acc:RF00026]	74075238	74075134	+
ENSG00000212363	0	0	SNORA40		ENSG00000212363	snoRNA	RFAM:RF00561	chr5	Small nucleolar RNA SNORA40 [Source:RFAM;Acc:RF00561]	74178608	74178481	-
ENSG00000251724	0	0	U7		ENSG00000251724	snRNA	RFAM:RF00066	chr5	U7 small nuclear RNA [Source:RFAM;Acc:RF00066]	74834483	74834423	-
ENSG00000207333	0	0	U6		ENSG00000207333	snRNA	RFAM:RF00026	chr5	U6 spliceosomal RNA [Source:RFAM;Acc:RF00026]	75005424	75005320	-
ENSG00000238688	0	0	snoU13		ENSG00000238688	snoRNA	RFAM:RF01210	chr5	Small nucleolar RNA U13 [Source:RFAM;Acc:RF01210]	76080024	76079921	+
ENSG00000252684	0	0	U6atac		ENSG00000252684	snRNA	RFAM:RF00619	chr5	U6atac minor spliceosomal RNA [Source:RFAM;Acc:RF00619]	76244695	76244616	+
ENSG00000240304	0	0	AC108173.1		ENSG00000240304	snoRNA_pseudogene		chr5		76900276	76900188	-
chr5.trna23	0	0	trna23			tRNA		chr5	Type: Gln;Anticodon: TTG at 33-35 (77318816-77318814);Score: 24.04	77318848	77318776	-
ENSG00000200331	0	0	U6		ENSG00000200331	snRNA	RFAM:RF00026	chr5	U6 spliceosomal RNA [Source:RFAM;Acc:RF00026]	77610849	77610740	-
ENSG00000206714	0	0	Y_RNA		ENSG00000206714	scRNA	RFAM:RF00019	chr5	Y RNA [Source:RFAM;Acc:RF00019]	77612961	77612860	+
ENSG00000206592	0	0	SNORA18		ENSG00000206592	snoRNA	RFAM:RF00425	chr5	Small nucleolar RNA SNORA18 [Source:RFAM;Acc:RF00425]	78516896	78516765	+
ENSG00000240551	0	0	AC016559.1		ENSG00000240551	scRNA_pseudogene		chr5		78523353	78523097	+
ENSG00000207391	0	0	Y_RNA		ENSG00000207391	scRNA	RFAM:RF00019	chr5	Y RNA [Source:RFAM;Acc:RF00019]	78830777	78830676	+
ENSG00000239159	0	0	snoU13		ENSG00000239159	snoRNA	RFAM:RF01210	chr5	Small nucleolar RNA U13 [Source:RFAM;Acc:RF01210]	79535408	79535306	-
ENSG00000251828	0	0	SNORA31		ENSG00000251828	snoRNA	RFAM:RF00322	chr5	Small nucleolar RNA SNORA31 [Source:RFAM;Acc:RF00322]	79602187	79602054	-
ENSG00000206774	0	0	U6		ENSG00000206774	snRNA	RFAM:RF00026	chr5	U6 spliceosomal RNA [Source:RFAM;Acc:RF00026]	79661651	79661545	-
ENSG00000252600	0	0	U7		ENSG00000252600	snRNA	RFAM:RF00066	chr5	U7 small nuclear RNA [Source:RFAM;Acc:RF00066]	79706005	79705946	-
MI0016995	0	0	hsa-mir-3977	100616297		miRNA	miRBase:MI0016995	chr5		82136043	82135974	+
ENSG00000253073	0	0	7SK		ENSG00000253073	snRNA	RFAM:RF00100	chr5	7SK RNA [Source:RFAM;Acc:RF00100]	82981837	82981685	+
ENSG00000206744	0	0	U6		ENSG00000206744	snRNA	RFAM:RF00026	chr5	U6 spliceosomal RNA [Source:RFAM;Acc:RF00026]	82999362	82999267	+
ENSG00000202157	0	0	U4		ENSG00000202157	snRNA	RFAM:RF00015	chr5	U4 spliceosomal RNA [Source:RFAM;Acc:RF00015]	83099504	83099373	+
ENSG00000252861	0	0	U6		ENSG00000252861	snRNA	RFAM:RF00026	chr5	U6 spliceosomal RNA [Source:RFAM;Acc:RF00026]	83492807	83492701	+
ENSG00000239239	0	0	AC026440.1		ENSG00000239239	snoRNA_pseudogene	RFAM:RF00012	chr5		83611498	83611423	+
ENSG00000241567	0	0	AC113412.1		ENSG00000241567	scRNA_pseudogene		chr5		84311179	84311094	-
ENSG00000207013	0	0	U6		ENSG00000207013	snRNA	RFAM:RF00026	chr5	U6 spliceosomal RNA [Source:RFAM;Acc:RF00026]	85959067	85958961	-
ENSG00000251951	0	0	7SK		ENSG00000251951	snRNA	RFAM:RF00100	chr5	7SK RNA [Source:RFAM;Acc:RF00100]	86398663	86398420	-
MI0015889	0	0	hsa-mir-4280	100422887		miRNA	miRBase:MI0015889	chr5		86410771	86410696	-
ENSG00000241243	0	0	AC035142.1		ENSG00000241243	scRNA_pseudogene	RFAM:RF00017	chr5		86590290	86590006	-
ENSG00000207452	0	0	U6		ENSG00000207452	snRNA	RFAM:RF00026	chr5	U6 spliceosomal RNA [Source:RFAM;Acc:RF00026]	86595614	86595504	-
ENSG00000200462	0	0	U6		ENSG00000200462	snRNA	RFAM:RF00026	chr5	U6 spliceosomal RNA [Source:RFAM;Acc:RF00026]	86716264	86716158	-
ENSG00000244136	0	0	AC018754.1		ENSG00000244136	snoRNA_pseudogene		chr5		86803091	86803014	+
ENSG00000206958	0	0	SNORA70		ENSG00000206958	snoRNA	RFAM:RF00156	chr5	Small nucleolar RNA SNORA70 [Source:RFAM;Acc:RF00156]	87678724	87678589	+
MI0000467	0	0	hsa-mir-9-2	407047	ENSG00000207570	miRNA	miRBase:MI0000467	chr5		87962757	87962671	-
MI0016061	0	0	hsa-mir-3660	100500825		miRNA	miRBase:MI0016061	chr5		89312537	89312438	-
ENSG00000199643	0	0	U4		ENSG00000199643	snRNA	RFAM:RF00015	chr5	U4 spliceosomal RNA [Source:RFAM;Acc:RF00015]	90566684	90566544	+
ENSG00000239770	0	0	AC123595.1		ENSG00000239770	scRNA_pseudogene		chr5		90585004	90584749	+
MI0011284	0	0	hsa-mir-2277	100313887	ENSG00000251725	miRNA	miRBase:MI0011284	chr5		92956494	92956402	-
ENSG00000212259	0	0	U6		ENSG00000212259	snRNA	RFAM:RF00026	chr5	U6 spliceosomal RNA [Source:RFAM;Acc:RF00026]	94857179	94857073	+
MI0003590	0	0	hsa-mir-583	693168	ENSG00000207578	miRNA	miRBase:MI0003590	chr5		95414916	95414842	+
ENSG00000206997	0	0	U6		ENSG00000206997	snRNA	RFAM:RF00026	chr5	U6 spliceosomal RNA [Source:RFAM;Acc:RF00026]	95545931	95545825	-
ENSG00000200884	0	0	Y_RNA		ENSG00000200884	scRNA	RFAM:RF00019	chr5	Y RNA [Source:RFAM;Acc:RF00019]	96298461	96298360	-
ENSG00000206698	0	0	U1		ENSG00000206698	snRNA	RFAM:RF00003	chr5	U1 spliceosomal RNA [Source:RFAM;Acc:RF00003]	96511817	96511654	-
ENSG00000222610	0	0	U6		ENSG00000222610	snRNA	RFAM:RF00026	chr5	U6 spliceosomal RNA [Source:RFAM;Acc:RF00026]	98225537	98225435	+
ENSG00000200351	0	0	Y_RNA		ENSG00000200351	scRNA	RFAM:RF00019	chr5	Y RNA [Source:RFAM;Acc:RF00019]	98272451	98272342	-
ENSG00000199378	0	0	Y_RNA		ENSG00000199378	scRNA	RFAM:RF00019	chr5	Y RNA [Source:RFAM;Acc:RF00019]	99357610	99357508	+
ENSG00000207077	0	0	U6		ENSG00000207077	snRNA	RFAM:RF00026	chr5	U6 spliceosomal RNA [Source:RFAM;Acc:RF00026]	99489483	99489376	+
ENSG00000207269	0	0	7SK		ENSG00000207269	snRNA	RFAM:RF00100	chr5	7SK RNA [Source:RFAM;Acc:RF00100]	100069090	100068762	+
MI0006420	0	0	hsa-mir-548p	100313832	ENSG00000221263	miRNA	miRBase:MI0006420	chr5		100152269	100152186	-
ENSG00000241969	0	0	AC113380.1		ENSG00000241969	scRNA_pseudogene	RFAM:RF00017	chr5		100917832	100917534	+
ENSG00000222987	0	0	7SK		ENSG00000222987	snRNA	RFAM:RF00100	chr5	7SK RNA [Source:RFAM;Acc:RF00100]	101638514	101638208	+
ENSG00000201910	0	0	U1		ENSG00000201910	snRNA	RFAM:RF00003	chr5	U1 spliceosomal RNA [Source:RFAM;Acc:RF00003]	103434739	103434575	+
ENSG00000239808	0	0	AC016566.1		ENSG00000239808	scRNA_pseudogene	RFAM:RF00017	chr5		103596527	103596232	-
ENSG00000252881	0	0	U6		ENSG00000252881	snRNA	RFAM:RF00026	chr5	U6 spliceosomal RNA [Source:RFAM;Acc:RF00026]	104116090	104115989	-
ENSG00000252337	0	0	SNORA31		ENSG00000252337	snoRNA	RFAM:RF00322	chr5	Small nucleolar RNA SNORA31 [Source:RFAM;Acc:RF00322]	105882504	105882366	+
ENSG00000239708	0	0	AC024587.1		ENSG00000239708	scRNA_pseudogene	RFAM:RF00017	chr5		107070767	107070474	-
ENSG00000251732	0	0	7SK		ENSG00000251732	snRNA	RFAM:RF00100	chr5	7SK RNA [Source:RFAM;Acc:RF00100]	107146625	107146330	+
ENSG00000207404	0	0	Y_RNA		ENSG00000207404	scRNA	RFAM:RF00019	chr5	Y RNA [Source:RFAM;Acc:RF00019]	108227247	108227138	+
MI0006376	0	0	hsa-mir-548f-3	100313883	ENSG00000221436	miRNA	miRBase:MI0006376	chr5		109849616	109849530	-
ENSG00000207177	0	0	SNORA51		ENSG00000207177	snoRNA	RFAM:RF00432	chr5	Small nucleolar RNA SNORA51 [Source:RFAM;Acc:RF00432]	110020628	110020495	-
ENSG00000253057	0	0	7SK		ENSG00000253057	snRNA	RFAM:RF00100	chr5	7SK RNA [Source:RFAM;Acc:RF00100]	111055758	111055466	-
ENSG00000212370	0	0	U6		ENSG00000212370	snRNA	RFAM:RF00026	chr5	U6 spliceosomal RNA [Source:RFAM;Acc:RF00026]	112114166	112114060	+
ENSG00000251741	0	0	U4atac		ENSG00000251741	snRNA	RFAM:RF00618	chr5	U4atac minor spliceosomal RNA [Source:RFAM;Acc:RF00618]	112829657	112829532	+
ENSG00000222598	0	0	U2		ENSG00000222598	snRNA	RFAM:RF00004	chr5	U2 spliceosomal RNA [Source:RFAM;Acc:RF00004]	115110199	115110016	-
ENSG00000212457	0	0	U6		ENSG00000212457	snRNA	RFAM:RF00026	chr5	U6 spliceosomal RNA [Source:RFAM;Acc:RF00026]	115524249	115524152	-
ENSG00000238904	0	0	RNU7-34P		ENSG00000238904	snRNA	RFAM:RF00066	chr5	RNA, U7 small nuclear 34 pseudogene [Source:HGNC Symbol;Acc:34130]	118093969	118093906	+
ENSG00000223179	0	0	U6		ENSG00000223179	snRNA	RFAM:RF00026	chr5	U6 spliceosomal RNA [Source:RFAM;Acc:RF00026]	118343363	118343266	+
ENSG00000239011	0	0	snoU13		ENSG00000239011	snoRNA	RFAM:RF01210	chr5	Small nucleolar RNA U13 [Source:RFAM;Acc:RF01210]	118405095	118404992	-
ENSG00000206786	0	0	U6		ENSG00000206786	snRNA	RFAM:RF00026	chr5	U6 spliceosomal RNA [Source:RFAM;Acc:RF00026]	118474660	118474554	+
MI0019314	0	0	hsa-mir-5706			miRNA	miRBase:MI0019314	chr5		118490411	118490332	+
ENSG00000239084	0	0	snoU13		ENSG00000239084	snoRNA	RFAM:RF01210	chr5	Small nucleolar RNA U13 [Source:RFAM;Acc:RF01210]	118804750	118804654	-
ENSG00000239067	0	0	snoU13		ENSG00000239067	snoRNA	RFAM:RF01210	chr5	Small nucleolar RNA U13 [Source:RFAM;Acc:RF01210]	118946000	118945897	-
ENSG00000251975	0	0	U6		ENSG00000251975	snRNA	RFAM:RF00026	chr5	U6 spliceosomal RNA [Source:RFAM;Acc:RF00026]	119673348	119673244	-
ENSG00000222609	0	0	U4		ENSG00000222609	snRNA	RFAM:RF00015	chr5	U4 spliceosomal RNA [Source:RFAM;Acc:RF00015]	120046535	120046393	-
ENSG00000252295	0	0	snoU13		ENSG00000252295	snoRNA	RFAM:RF01210	chr5	Small nucleolar RNA U13 [Source:RFAM;Acc:RF01210]	122131922	122131820	+
ENSG00000239103	0	0	snoU13		ENSG00000239103	snoRNA	RFAM:RF01210	chr5	Small nucleolar RNA U13 [Source:RFAM;Acc:RF01210]	122345335	122345237	-
ENSG00000222107	0	0	7SK		ENSG00000222107	snRNA	RFAM:RF00100	chr5	7SK RNA [Source:RFAM;Acc:RF00100]	124686824	124686561	-
ENSG00000200347	0	0	U6		ENSG00000200347	snRNA	RFAM:RF00026	chr5	U6 spliceosomal RNA [Source:RFAM;Acc:RF00026]	125889094	125888994	-
ENSG00000243235	0	0	AC135791.1		ENSG00000243235	scRNA_pseudogene		chr5		126043932	126043859	-
ENSG00000252185	0	0	U6		ENSG00000252185	snRNA	RFAM:RF00026	chr5	U6 spliceosomal RNA [Source:RFAM;Acc:RF00026]	126091109	126091008	-
ENSG00000207290	0	0	Y_RNA		ENSG00000207290	scRNA	RFAM:RF00019	chr5	Y RNA [Source:RFAM;Acc:RF00019]	127706905	127706792	-
MI0017260	0	0	hsa-mir-4633	100616175		miRNA	miRBase:MI0017260	chr5		128433459	128433381	+
MI0016806	0	0	hsa-mir-4460	100616325		miRNA	miRBase:MI0016806	chr5		128732840	128732755	-
ENSG00000252514	0	0	RNU7-53P		ENSG00000252514	snRNA	RFAM:RF00066	chr5	RNA, U7 small nuclear 53 pseudogene [Source:HGNC Symbol;Acc:34149]	129722373	129722314	-
ENSG00000253067	0	0	snoZ6		ENSG00000253067	snoRNA	RFAM:RF00285	chr5	Z6 small nucleolar RNA [Source:RFAM;Acc:RF00285]	131415826	131415759	+
MI0016592	0	0	hsa-mir-3936	100500865		miRNA	miRBase:MI0016592	chr5		131701291	131701182	-
ENSG00000202533	0	0	Y_RNA		ENSG00000202533	scRNA	RFAM:RF00019	chr5	Y RNA [Source:RFAM;Acc:RF00019]	131803949	131803839	+
ENSG00000252152	0	0	RNU7-15P		ENSG00000252152	snRNA	RFAM:RF00066	chr5	RNA, U7 small nuclear 15 pseudogene [Source:HGNC Symbol;Acc:34111]	132176999	132176940	-
ENSG00000202417	0	0	Y_RNA		ENSG00000202417	scRNA	RFAM:RF00019	chr5	Y RNA [Source:RFAM;Acc:RF00019]	132281146	132281034	+
MI0006351	0	0	hsa-mir-1289-2	100302134	ENSG00000221287	miRNA	miRBase:MI0006351	chr5		132763398	132763288	-
ENSG00000238796	0	0	snoU13		ENSG00000238796	snoRNA	RFAM:RF01210	chr5	Small nucleolar RNA U13 [Source:RFAM;Acc:RF01210]	133186648	133186548	-
MI0016062	0	0	hsa-mir-3661	100500905		miRNA	miRBase:MI0016062	chr5		133561543	133561448	+
ENSG00000207222	0	0	U6		ENSG00000207222	snRNA	RFAM:RF00026	chr5	U6 spliceosomal RNA [Source:RFAM;Acc:RF00026]	133835975	133835869	-
ENSG00000240250	0	0	AC005355.1		ENSG00000240250	scRNA_pseudogene	RFAM:RF00017	chr5		133853728	133853501	+
ENSG00000252775	0	0	U7		ENSG00000252775	snRNA	RFAM:RF00066	chr5	U7 small nuclear RNA [Source:RFAM;Acc:RF00066]	133913880	133913821	-
ENSG00000207459	0	0	U6		ENSG00000207459	snRNA	RFAM:RF00026	chr5	U6 spliceosomal RNA [Source:RFAM;Acc:RF00026]	133970635	133970529	-
ENSG00000252899	0	0	U7		ENSG00000252899	snRNA	RFAM:RF00066	chr5	U7 small nuclear RNA [Source:RFAM;Acc:RF00066]	133997479	133997420	-
ENSG00000201298	0	0	U6		ENSG00000201298	snRNA	RFAM:RF00026	chr5	U6 spliceosomal RNA [Source:RFAM;Acc:RF00026]	134036968	134036862	-
ENSG00000222266	0	0	U6		ENSG00000222266	snRNA	RFAM:RF00026	chr5	U6 spliceosomal RNA [Source:RFAM;Acc:RF00026]	134051272	134051173	+
ENSG00000240421	0	0	AC010301.1		ENSG00000240421	scRNA_pseudogene		chr5		134131152	134130940	+
MI0019288	0	0	hsa-mir-5692c-1			miRNA	miRBase:MI0019288	chr5		135138764	135138674	-
MI0005532	0	0	hsa-mir-874	100126343	ENSG00000216009	miRNA	miRBase:MI0005532	chr5		136983338	136983261	-
ENSG00000222924	0	0	U6		ENSG00000222924	snRNA	RFAM:RF00026	chr5	U6 spliceosomal RNA [Source:RFAM;Acc:RF00026]	137405147	137405044	-
ENSG00000238605	0	0	snoU13		ENSG00000238605	snoRNA	RFAM:RF01210	chr5	Small nucleolar RNA U13 [Source:RFAM;Acc:RF01210]	137450993	137450891	-
ENSG00000212460	0	0	U6		ENSG00000212460	snRNA	RFAM:RF00026	chr5	U6 spliceosomal RNA [Source:RFAM;Acc:RF00026]	137452369	137452262	+
ENSG00000199880	0	0	U6		ENSG00000199880	snRNA	RFAM:RF00026	chr5	U6 spliceosomal RNA [Source:RFAM;Acc:RF00026]	137458800	137458700	-
ENSG00000238745	0	0	snoU13		ENSG00000238745	snoRNA	RFAM:RF01210	chr5	Small nucleolar RNA U13 [Source:RFAM;Acc:RF01210]	137959271	137959168	+
ENSG00000252533	0	0	U6		ENSG00000252533	snRNA	RFAM:RF00026	chr5	U6 spliceosomal RNA [Source:RFAM;Acc:RF00026]	138557526	138557447	+
ENSG00000253015	0	0	7SK		ENSG00000253015	snRNA	RFAM:RF00100	chr5	7SK RNA [Source:RFAM;Acc:RF00100]	138669054	138668727	-
ENSG00000207020	0	0	Y_RNA		ENSG00000207020	scRNA	RFAM:RF00019	chr5	Y RNA [Source:RFAM;Acc:RF00019]	138934586	138934485	-
ENSG00000200756	0	0	U6		ENSG00000200756	snRNA	RFAM:RF00026	chr5	U6 spliceosomal RNA [Source:RFAM;Acc:RF00026]	139097675	139097570	-
ENSG00000207317	0	0	Y_RNA		ENSG00000207317	scRNA	RFAM:RF00019	chr5	Y RNA [Source:RFAM;Acc:RF00019]	139399177	139399077	+
ENSG00000222790	0	0	U4		ENSG00000222790	snRNA	RFAM:RF00015	chr5	U4 spliceosomal RNA [Source:RFAM;Acc:RF00015]	139777029	139776908	-
ENSG00000200051	0	0	SNORD45		ENSG00000200051	snoRNA	RFAM:RF00279	chr5	Small nucleolar RNA SNORD45 [Source:RFAM;Acc:RF00279]	139907013	139906937	-
ENSG00000200235	1.06712	0	SNORA27		ENSG00000200235	snoRNA	RFAM:RF00443	chr5	Small nucleolar RNA SNORA27 [Source:RFAM;Acc:RF00443]	139959377	139959252	+
ENSG00000242020	0	0	AC008781.1		ENSG00000242020	scRNA_pseudogene	RFAM:RF00017	chr5		140859192	140858883	+
chr5.trna22	0	0	trna22			tRNA		chr5	Type: Asp;Anticodon: GTC at 34-36 (141774026-141774024);Score: 54.87	141774059	141773988	-
ENSG00000253023	0	0	U7		ENSG00000253023	snRNA	RFAM:RF00066	chr5	U7 small nuclear RNA [Source:RFAM;Acc:RF00066]	142922152	142922079	-
MI0018176	0	0	hsa-mir-5197			miRNA	miRBase:MI0018176	chr5		143059536	143059425	+
ENSG00000239390	0	0	AC008383.1		ENSG00000239390	scRNA_pseudogene	RFAM:RF00017	chr5		143520681	143520444	+
ENSG00000238374	0	0	U7		ENSG00000238374	snRNA	RFAM:RF00066	chr5	U7 small nuclear RNA [Source:RFAM;Acc:RF00066]	145624816	145624754	-
ENSG00000241291	0	0	AC008728.2		ENSG00000241291	scRNA_pseudogene	RFAM:RF00017	chr5		146036248	146035964	-
ENSG00000251842	0	0	U6		ENSG00000251842	snRNA	RFAM:RF00026	chr5	U6 spliceosomal RNA [Source:RFAM;Acc:RF00026]	148437219	148437117	-
MI0003591	0	0	hsa-mir-584	693169	ENSG00000207714	miRNA	miRBase:MI0003591	chr5		148441972	148441876	-
ENSG00000200161	0	0	7SK		ENSG00000200161	snRNA	RFAM:RF00100	chr5	7SK RNA [Source:RFAM;Acc:RF00100]	148496043	148495741	-
MI0000459	0	0	hsa-mir-143	406935	ENSG00000208035	miRNA	miRBase:MI0000459	chr5	This miRNA sequence was predicted based on homology to a verified miRNA from mouse [1]. Michael et al. subsequently verified expression of miR-143 in human, and demonstrated significantly reduced levels of the miRNA in precancerous and neoplastic colorectal tissue [2]. miR-143 cloned in [3] has a 1 nt 3' extension (A), which is incompatible with the genome sequence.	148808586	148808481	+
MI0000461	0	0	hsa-mir-145	406937	ENSG00000207700	miRNA	miRBase:MI0000461	chr5	This miRNA sequence was predicted based on homology to a verified miRNA from mouse [1]. Michael et al. subsequently verified expression of miR-145 in human, and demonstrated significantly reduced levels of the miRNA in precancerous and neoplastic colorectal tissue [2]. The mature sequence shown here represents the most commonly cloned form from large-scale cloning studies [4].	148810296	148810209	+
ENSG00000222213	0	0	U6		ENSG00000222213	snRNA	RFAM:RF00026	chr5	U6 spliceosomal RNA [Source:RFAM;Acc:RF00026]	148986304	148986200	-
ENSG00000221043	0	0	U3		ENSG00000221043	snoRNA	RFAM:RF00012	chr5	Small nucleolar RNA U3 [Source:RFAM;Acc:RF00012]	149075522	149075312	-
ENSG00000242928	0	0	AC022100.1		ENSG00000242928	scRNA_pseudogene	RFAM:RF00017	chr5		149101935	149101633	+
MI0000786	0	0	hsa-mir-378a	494327	ENSG00000199047	miRNA	miRBase:MI0000786	chr5	miR-422b was the most abundant miRNA cloned from human promyelocytic leukemia (HL-60) cells [2]. The sequence originates from the opposite arm of the human homologue of previously identified mouse mir-378 [1]. Landgraf et al. show that the 3' product (previously called miR-422b) is the predominant one [3]. Further, mir-378 and mir-422a loci are unrelated. miR-422b is thus renamed miR-378 here. Th…	149112453	149112388	+
ENSG00000200334	0	0	Y_RNA		ENSG00000200334	scRNA	RFAM:RF00019	chr5	Y RNA [Source:RFAM;Acc:RF00019]	149319694	149319593	-
ENSG00000243333	0	0	AC008427.1		ENSG00000243333	scRNA_pseudogene		chr5		149322035	149321852	-
ENSG00000238369	0	0	snoU13		ENSG00000238369	snoRNA	RFAM:RF01210	chr5	Small nucleolar RNA U13 [Source:RFAM;Acc:RF01210]	149409015	149408912	-
ENSG00000199409	0	0	Y_RNA		ENSG00000199409	scRNA	RFAM:RF00019	chr5	Y RNA [Source:RFAM;Acc:RF00019]	149478069	149477969	+
ENSG00000239191	0	0	snoU13		ENSG00000239191	snoRNA	RFAM:RF01210	chr5	Small nucleolar RNA U13 [Source:RFAM;Acc:RF01210]	149923251	149923152	-
ENSG00000240748	0	0	AC011383.1		ENSG00000240748	scRNA_pseudogene		chr5		149977655	149977497	+
ENSG00000239761	0	0	AC011374.1		ENSG00000239761	scRNA_pseudogene		chr5		151067932	151067845	-
ENSG00000241242	0	0	AC011374.2		ENSG00000241242	snoRNA_pseudogene		chr5		151076944	151076888	-
ENSG00000222102	0	0	7SK		ENSG00000222102	snRNA	RFAM:RF00100	chr5	7SK RNA [Source:RFAM;Acc:RF00100]	151084139	151083850	-
chr5.trna21	0	0	trna21			tRNA		chr5	Type: Gln;Anticodon: CTG at 34-36 (151248112-151248110);Score: 25.76	151248145	151248074	-
chr5.trna1	0	0	trna1			tRNA		chr5	Type: Cys;Anticodon: ACA at 33-35 (151988628-151988630);Score: 29.48;Possible intron: 37-140 (151988632-151988735)	151988771	151988596	+
ENSG00000242976	0	0	AC091960.1		ENSG00000242976	scRNA_pseudogene	RFAM:RF00017	chr5		153135240	153134942	+
MI0006356	0	0	hsa-mir-1294	100302181	ENSG00000221430	miRNA	miRBase:MI0006356	chr5		153726807	153726666	+
MI0014165	0	0	hsa-mir-3141	100422950		miRNA	miRBase:MI0014165	chr5		153975632	153975572	-
MI0006370	0	0	hsa-mir-1303	100302284	ENSG00000221552	miRNA	miRBase:MI0006370	chr5		154065421	154065336	+
ENSG00000244394	0	0	AC008379.2		ENSG00000244394	scRNA_pseudogene		chr5		154084925	154084859	+
ENSG00000239337	0	0	AC008379.1		ENSG00000239337	scRNA_pseudogene	RFAM:RF00017	chr5		154098249	154097944	-
MI0016808	0	0	hsa-mir-378h	100616306		miRNA	miRBase:MI0016808	chr5		154209100	154209018	+
ENSG00000199468	0	0	U6		ENSG00000199468	snRNA	RFAM:RF00026	chr5	U6 spliceosomal RNA [Source:RFAM;Acc:RF00026]	156241245	156241141	+
ENSG00000252068	0	0	U6		ENSG00000252068	snRNA	RFAM:RF00026	chr5	U6 spliceosomal RNA [Source:RFAM;Acc:RF00026]	157006607	157006505	+
ENSG00000206819	0	0	U6		ENSG00000206819	snRNA	RFAM:RF00026	chr5	U6 spliceosomal RNA [Source:RFAM;Acc:RF00026]	157236212	157236106	+
ENSG00000252458	0	0	SNORA68		ENSG00000252458	snoRNA	RFAM:RF00263	chr5	Small nucleolar RNA SNORA68 [Source:RFAM;Acc:RF00263]	158657330	158657202	+
ENSG00000221601	0	0	RNU4ATAC2P		ENSG00000221601	snRNA	RFAM:RF00618	chr5	RNA, U4atac small nuclear 2, pseudogene [Source:HGNC Symbol;Acc:39003]	158745175	158745050	+
chr5.trna20	0	0	trna20			tRNA		chr5	Type: Leu;Anticodon: CAG at 32-34 (159392087-159392085);Score: 20.45	159392118	159392041	-
ENSG00000199398	0	0	Y_RNA		ENSG00000199398	scRNA	RFAM:RF00019	chr5	Y RNA [Source:RFAM;Acc:RF00019]	159435553	159435452	+
ENSG00000243654	0	0	AC112191.1		ENSG00000243654	scRNA_pseudogene	RFAM:RF00017	chr5		159719069	159718841	+
MI0014166	0	0	hsa-mir-3142	100422938		miRNA	miRBase:MI0014166	chr5		159901490	159901409	+
MI0000477	0	0	hsa-mir-146a	406938	ENSG00000207936	miRNA	miRBase:MI0000477	chr5	This miRNA sequence is predicted based on homology to a verified miRNA from mouse [1]. Its expression was later verified in human [2,3].	159912457	159912359	+
ENSG00000201474	0	0	U6		ENSG00000201474	snRNA	RFAM:RF00026	chr5	U6 spliceosomal RNA [Source:RFAM;Acc:RF00026]	161904999	161904897	+
ENSG00000241675	0	0	AC010602.1		ENSG00000241675	scRNA_pseudogene		chr5		162210682	162210450	+
ENSG00000244443	0	0	AC010602.2		ENSG00000244443	scRNA_pseudogene		chr5		162211087	162211001	+
ENSG00000251998	0	0	U6		ENSG00000251998	snRNA	RFAM:RF00026	chr5	U6 spliceosomal RNA [Source:RFAM;Acc:RF00026]	163223171	163223071	-
ENSG00000206845	0	0	U6		ENSG00000206845	snRNA	RFAM:RF00026	chr5	U6 spliceosomal RNA [Source:RFAM;Acc:RF00026]	164362274	164362168	-
ENSG00000252794	0	0	7SK		ENSG00000252794	snRNA	RFAM:RF00100	chr5	7SK RNA [Source:RFAM;Acc:RF00100]	165036684	165036446	+
ENSG00000253065	0	0	SNORA40		ENSG00000253065	snoRNA	RFAM:RF00561	chr5	Small nucleolar RNA SNORA40 [Source:RFAM;Acc:RF00561]	167460210	167460096	-
ENSG00000242016	0	0	AC026689.1		ENSG00000242016	tRNA_pseudogene	RFAM:RF00005	chr5		167816712	167816644	-
MI0000109	0	0	hsa-mir-103a-1	406895	ENSG00000199035	miRNA	miRBase:MI0000109	chr5	This sequence was localised to chromosome 5 and named mir-103-5 in reference [1].	167987978	167987901	-
MI0007261	0	0	hsa-mir-103b-1	100313904	ENSG00000199035	miRNA	miRBase:MI0007261	chr5		167987970	167987909	+
MI0000295	0	0	hsa-mir-218-2	407001	ENSG00000207739	miRNA	miRBase:MI0000295	chr5	This human miRNA was predicted by computational methods using conservation with mouse and Fugu rubripes sequences [1]. Expression of the excised miR has been validated in zebrafish, and the 5' end mapped by PCR. Landgraf et al. confirm expression in human [2].	168195260	168195151	-
ENSG00000202345	0	0	Y_RNA		ENSG00000202345	scRNA	RFAM:RF00019	chr5	Y RNA [Source:RFAM;Acc:RF00019]	168218615	168218503	+
ENSG00000241842	0	0	AC112165.1		ENSG00000241842	scRNA_pseudogene		chr5		168687139	168687049	+
MI0003592	0	0	hsa-mir-585	693170	ENSG00000207619	miRNA	miRBase:MI0003592	chr5		168690698	168690605	-
ENSG00000206614	0	0	U6		ENSG00000206614	snRNA	RFAM:RF00026	chr5	U6 spliceosomal RNA [Source:RFAM;Acc:RF00026]	168979559	168979453	+
MI0016750	0	0	hsa-mir-378e	100616498		miRNA	miRBase:MI0016750	chr5		169455570	169455492	+
ENSG00000244501	0	0	AC008514.1		ENSG00000244501	scRNA_pseudogene	RFAM:RF00017	chr5		170294148	170293839	+
ENSG00000252387	0	0	snoU13		ENSG00000252387	snoRNA	RFAM:RF01210	chr5	Small nucleolar RNA U13 [Source:RFAM;Acc:RF01210]	170710717	170710663	+
MI0016416	0	0	hsa-mir-3912	100500831		miRNA	miRBase:MI0016416	chr5		170813764	170813660	-
ENSG00000212529	0	0	SNORA57		ENSG00000212529	snoRNA	RFAM:RF00191	chr5	Small nucleolar RNA SNORA57 [Source:RFAM;Acc:RF00191]	171679482	171679338	-
MI0017869	0	0	hsa-mir-5003			miRNA	miRBase:MI0017869	chr5		172089266	172089168	+
ENSG00000206741	0	0	Y_RNA		ENSG00000206741	scRNA	RFAM:RF00019	chr5	Y RNA [Source:RFAM;Acc:RF00019]	172207097	172206985	-
ENSG00000207210	0	0	Y_RNA		ENSG00000207210	scRNA	RFAM:RF00019	chr5	Y RNA [Source:RFAM;Acc:RF00019]	172479558	172479455	-
ENSG00000243470	0	0	AC008412.1		ENSG00000243470	scRNA_pseudogene		chr5		172631095	172631032	+
ENSG00000201277	0	0	Y_RNA		ENSG00000201277	scRNA	RFAM:RF00019	chr5	Y RNA [Source:RFAM;Acc:RF00019]	172681293	172681193	-
ENSG00000199219	0	0	U6		ENSG00000199219	snRNA	RFAM:RF00026	chr5	U6 spliceosomal RNA [Source:RFAM;Acc:RF00026]	172789243	172789137	-
MI0017261	0	0	hsa-mir-4634	100616202		miRNA	miRBase:MI0017261	chr5		174178790	174178737	+
ENSG00000239026	0	0	snoU13		ENSG00000239026	snoRNA	RFAM:RF01210	chr5	Small nucleolar RNA U13 [Source:RFAM;Acc:RF01210]	174877921	174877819	-
ENSG00000222111	0	0	7SK		ENSG00000222111	snRNA	RFAM:RF00100	chr5	7SK RNA [Source:RFAM;Acc:RF00100]	175055465	175055191	+
ENSG00000200648	0	0	U6		ENSG00000200648	snRNA	RFAM:RF00026	chr5	U6 spliceosomal RNA [Source:RFAM;Acc:RF00026]	175131007	175130901	+
MI0003814	0	0	hsa-mir-1271	100302203	ENSG00000221464	miRNA	miRBase:MI0003814	chr5		175795034	175794949	+
ENSG00000243959	0	0	AC091934.1		ENSG00000243959	scRNA_pseudogene	RFAM:RF00017	chr5		175974727	175974447	-
ENSG00000207420	0	0	Y_RNA		ENSG00000207420	scRNA	RFAM:RF00019	chr5	Y RNA [Source:RFAM;Acc:RF00019]	175983806	175983705	+
MI0015885	0	0	hsa-mir-4281	100422962		miRNA	miRBase:MI0015885	chr5		176056501	176056440	-
ENSG00000242341	0	0	AC008659.1		ENSG00000242341	scRNA_pseudogene	RFAM:RF00017	chr5		177805221	177804925	+
ENSG00000252464	0	0	7SK		ENSG00000252464	snRNA	RFAM:RF00100	chr5	7SK RNA [Source:RFAM;Acc:RF00100]	178046999	178046729	-
MI0006319	0	0	hsa-mir-1229	100302156	ENSG00000221394	miRNA	miRBase:MI0006319	chr5		179225346	179225278	-
ENSG00000222448	0	0	7SK		ENSG00000222448	snRNA	RFAM:RF00100	chr5	7SK RNA [Source:RFAM;Acc:RF00100]	179273152	179272832	+
ENSG00000252202	0	0	Y_RNA		ENSG00000252202	scRNA	RFAM:RF00019	chr5	Y RNA [Source:RFAM;Acc:RF00019]	179274130	179274035	-
MI0000802	0	0	hsa-mir-340	442908	ENSG00000198995	miRNA	miRBase:MI0000802	chr5	This sequence is the predicted homologue of a miRNA cloned from rat neuronal tissue [1,2]. Landgraf et al. show that the 5' product is the predominant one in human, mouse and rat [3], in contrast to the previous annotation. The mature sequence shown here represents the most commonly cloned form from large-scale cloning studies [3].	179442397	179442303	-
ENSG00000200555	0	0	U6		ENSG00000200555	snRNA	RFAM:RF00026	chr5	U6 spliceosomal RNA [Source:RFAM;Acc:RF00026]	179871612	179871509	+
ENSG00000199892	0	0	RNU1-17P		ENSG00000199892	snRNA	RFAM:RF00003	chr5	RNA, U1 small nuclear 17, pseudogene [Source:HGNC Symbol;Acc:41943]	180156737	180156586	+
ENSG00000222852	0	0	Y_RNA		ENSG00000222852	scRNA	RFAM:RF00019	chr5	Y RNA [Source:RFAM;Acc:RF00019]	180336927	180336838	+
ENSG00000206686	0	0	U6		ENSG00000206686	snRNA	RFAM:RF00026	chr5	U6 spliceosomal RNA [Source:RFAM;Acc:RF00026]	180434384	180434281	+
chr5.trna18	0	0	trna18			tRNA		chr5	Type: Val;Anticodon: CAC at 34-36 (180529292-180529290);Score: 87.39	180529325	180529253	-
chr5.trna4	0	0	trna4			tRNA		chr5	Type: Val;Anticodon: AAC at 34-36 (180591187-180591189);Score: 86.79	180591226	180591154	+
ENSG00000244495	0	0	TRNAL43P		ENSG00000244495	tRNA_pseudogene		chr5	transfer RNA leucine 43 (anticodon AAG) pseudogene [Source:HGNC Symbol;Acc:35068]	180591645	180591564	-
[truncated: 5,769 more rows]
